# Supplementary material for: Involvement of the DNA Phosphorothioation System in TorR Binding and Anaerobic TMAO Respiration in Salmonella enterica
Source: mBio. 2022 Apr 14;13(3):e00699-22. doi: 10.1128/mbio.00699-22 (PMC9239176; doi:10.1128/mbio.00699-22)
Supplement: DATA SET S1 [file mbio.00699-22-s0004.xlsx]

## Sheet: Sheet1
Proteins pulled down with PT-modified or Non-PT-modified oligonucleotides
proteins detected by LC-MS/MS	PT-modified oligonucleotide			Non-PT-modified oligonucleotide
Protein.ID	B12-I	B12-II	Average after normalization	B34-I	B34-II	Average after normalization	Function
GW13_PRO2829	6	8	6.57142	0	0	0	TorCAD operon transcriptional regulatory protein TorR
GW13_PRO0022	1	2	1.4103	0	0	0	Aspartate aminotransferase
GW13_PRO3099	1	2	1.4103	0	0	0	UPF0141 membrane protein YijP possibly required for phosphoethanolamine modification of lipopolysaccharide
GW13_PRO3791	1	2	1.4103	0	0	0	Acyl-[acyl-carrier-protein]--UDP-N-acetylglucosamine O-acyltransferase
GW13_PRO0874	1	2	1.4103	0	0	0	Chitobiose-specific regulator ChbR; AraC family
GW13_PRO1054	1	1	0.937706	0	0	0	Putative lipoprotein yceB precursor
GW13_PRO1170	1	1	0.937706	0	0	0	Putative inner membrane protein
GW13_PRO1905	1	1	0.937706	0	0	0	5-nucleotidase SurE @ Exopolyphosphatase
GW13_PRO1955	1	1	0.937706	0	0	0	GTP pyrophosphokiNAse ; (p)ppGpp synthetase I / Guanosine-3';5'-bis(diphosphate) 3'-pyrophosphohydrolase
GW13_PRO2016	1	1	0.937706	0	0	0	transcriptional activator protein LysR
GW13_PRO2146	1	1	0.937706	0	0	0	Uncharacterized GST-like protein yghU associated with glutathionylspermidine synthetase/amidase
GW13_PRO2252	1	1	0.937706	0	0	0	Threonine catabolic operon transcriptional activator TdcA
GW13_PRO2614	1	1	0.937706	0	0	0	Uncharacterized protein YhjG
GW13_PRO3372	1	1	0.937706	0	0	0	Putative membrane protein
GW13_PRO3647	1	1	0.937706	0	0	0	DNA polymerase II
GW13_PRO4196	1	1	0.937706	0	0	0	2-3-dihydroxybenzoate-AMP ligase
GW13_PRO4203	1	1	0.937706	0	0	0	Methionine aminotransferase; PLP-dependent
GW13_PRO4509	1	1	0.937706	0	0	0	Anaerobic dimethyl sulfoxide reductase chain A
GW13_PRO0523	1	1	0.937706	0	0	0	Universal stress protein E
GW13_PRO2290	3	3	2.81312	0	0	0	SSU ribosomal protein S15p (S13e)
GW13_PRO2800	17	16	15.4684	3	1	1.93541	D-serine dehydratase transcriptional activator
GW13_PRO1580	4	3	3.27823	1	0	0.478469	Sugar diacid utilization regulator SdaR
GW13_PRO2844	3	1	1.86794	1	0	0.478469	DNA polymerase III beta subunit
GW13_PRO1894	3	2	2.34053	1	0	0.478469	DeoR family transcriptional regulator
GW13_PRO2419	3	2	2.34053	1	0	0.478469	Large-conductance mechanosensitive channel
GW13_PRO3966	2	3	2.348	0	1	0.5	DNA recombination-dependent growth factor C
GW13_PRO3082	6	8	6.57142	2	1	1.45694	Helicase PriA essential for oriC/DNAA-independent DNA replication
GW13_PRO2941	2	2	1.87541	1	0	0.478469	Tyrosine recombiNAse XerC
GW13_PRO2843	2	2	1.87541	0	1	0.5	DNA recombination and repair protein RecF
GW13_PRO1993	3	2	2.34053	0	1	0.5	Exodeoxyribonuclease V alpha chain
GW13_PRO2170	4	2	2.80564	0	1	0.5	transcriptional regulator; AraC family
GW13_PRO1803	2	1	1.40282	1	0	0.478469	PTS system; glucitol/sorbitol-specific IIB component and second of two IIC components
GW13_PRO1014	1	2	1.4103	0	1	0.5	PTS system; glucose-specific IIB component / PTS system; glucose-specific IIC component
GW13_PRO1381	1	2	1.4103	0	1	0.5	Anaerobic glycerol-3-phosphate dehydrogenase subunit C
GW13_PRO0749	5	4	4.21594	3	0	1.43541	Outer membrane lipoprotein pcp precursor
GW13_PRO3441	34	32	30.9368	11	9	9.76316	DNA phosphorothioation-dependent restriction protein DptG
GW13_PRO2251	4	5	4.22341	1	2	1.47847	Threonine dehydratase; catabolic
GW13_PRO0118	3	2	2.34053	2	0	0.956938	DNA-cytosine methyltransferase
GW13_PRO4239	3	6	4.23089	1	2	1.47847	Proposed lipoate regulatory protein YbeD
GW13_PRO2076	4	8	5.64118	1	4	2.47847	Fructose-bisphosphate aldolase class II
GW13_PRO3517	4	4	3.75082	1	2	1.47847	Phosphopentomutase
GW13_PRO1262	2	4	2.82059	1	1	0.978469	Methionyl-tRNA synthetase
GW13_PRO2512	6	12	8.46178	3	3	2.93541	Phosphoenolpyruvate carboxykiNAse
GW13_PRO0918	7	8	7.03653	2	4	2.95694	FIG00638254: hypothetical protein
GW13_PRO3446	6	7	6.09883	3	2	2.43541	3'-phosphoadenosine 5'-phosphosulfate sulfurtransferase DndC
GW13_PRO0743	2	3	2.348	1	1	0.978469	Glutathione S-transferase
GW13_PRO1378	3	2	2.34053	1	1	0.978469	Glycerol-3-phosphate transporter
GW13_PRO1736	6	3	4.20847	1	2	1.47847	HNH endonuclease
GW13_PRO3440	21	22	20.1644	11	7	8.76316	DNA phosphorothioation-dependent restriction protein DptF
GW13_PRO0467	3	4	3.28571	2	1	1.45694	Cys regulon transcriptional activator CysB
GW13_PRO3136	4	3	3.27823	1	2	1.47847	Uroporphyrinogen III decarboxylase
GW13_PRO3427	3	3	2.81312	2	1	1.45694	Valyl-tRNA synthetase
GW13_PRO3525	4	2	2.80564	2	1	1.45694	NAdR transcriptional regulator / NicotiNAmide-nucleotide adenylyltransferase; NAdR family / RibosylnicotiNAmide kiNAse
GW13_PRO1202	6	6	5.62624	2	4	2.95694	UTP--glucose-1-phosphate uridylyltransferase
GW13_PRO2215	4	4	3.75082	3	1	1.93541	TsaD/Kae1/Qri7 protein; required for threonylcarbamoyladenosine t(6)A37 formation in tRNA
GW13_PRO1143	1	1	0.937706	1	0	0.478469	Cobalt-precorrin-8x methylmutase
GW13_PRO1303	1	1	0.937706	1	0	0.478469	L-serine dehydratase
GW13_PRO1442	1	1	0.937706	1	0	0.478469	Histidine ABC transporter; ATP-binding protein HisP
GW13_PRO1481	1	1	0.937706	1	0	0.478469	Long-chain fatty acid transport protein
GW13_PRO1527	1	1	0.937706	1	0	0.478469	hypothetical protein
GW13_PRO1677	1	1	0.937706	1	0	0.478469	Signal peptidase I
GW13_PRO1727	1	1	0.937706	1	0	0.478469	Large repetitive protein
GW13_PRO1865	1	1	0.937706	1	0	0.478469	Type III secretion inner membrane protein (YscQ;homologous to flagellar export components)
GW13_PRO1986	1	1	0.937706	1	0	0.478469	Cysteine desulfurase CsdA-CsdE ; main protein CsdA
GW13_PRO0214	1	1	0.937706	1	0	0.478469	Flagellar biosynthesis protein FliZ
GW13_PRO2324	1	1	0.937706	1	0	0.478469	Uncharacterized ABC transporter; ATP-binding protein YrbF
GW13_PRO2439	1	1	0.937706	1	0	0.478469	SSU ribosomal protein S17p (S11e)
GW13_PRO2472	1	1	0.937706	1	0	0.478469	Hydrolase; alpha/beta fold family functioNAlly coupled to PhosphoribulokiNAse
GW13_PRO2533	1	1	0.937706	1	0	0.478469	Glycogen phosphorylase
GW13_PRO2547	1	1	0.937706	1	0	0.478469	Putative ribokiNAse
GW13_PRO2791	1	1	0.937706	1	0	0.478469	transcriptional regulatory protein UhpA
GW13_PRO2889	1	1	0.937706	1	0	0.478469	Ribose ABC transport system; periplasmic ribose-binding protein RbsB
GW13_PRO2965	1	1	0.937706	1	0	0.478469	Twin-arginine translocation protein TatB
GW13_PRO2968	1	1	0.937706	1	0	0.478469	transcriptional activator RfaH
GW13_PRO3219	1	1	0.937706	1	0	0.478469	Redox-sensitive transcriptional activator SoxR
GW13_PRO3797	1	1	0.937706	1	0	0.478469	Lysine decarboxylase 2; constitutive
GW13_PRO3803	1	1	0.937706	1	0	0.478469	Hypothetical protein YaeJ;translation release factor
GW13_PRO0440	1	1	0.937706	1	0	0.478469	FIG01045460: hypothetical protein
GW13_PRO1475	1	2	1.4103	0	2	1	Protein-N(5)-glutamine methyltransferase PrmB; methylates LSU ribosomal protein L3p
GW13_PRO2339	1	3	1.88289	0	3	1.5	Aerobic respiration control sensor protein arcB
GW13_PRO2507	1	1	0.937706	0	1	0.5	FIG001957: putative hydrolase
GW13_PRO2524	1	1	0.937706	0	1	0.5	NfuA Fe-S protein maturation
GW13_PRO0257	1	1	0.937706	0	1	0.5	Arginyl-tRNA synthetase
GW13_PRO2676	1	1	0.937706	0	1	0.5	Aldehyde dehydrogenase B
GW13_PRO3326	1	1	0.937706	0	1	0.5	N-acetylmuramoyl-L-alanine amidase
GW13_PRO0349	1	1	0.937706	0	1	0.5	L-serine dehydratase; beta subunit / L-serine dehydratase; alpha subunit
GW13_PRO3693	1	1	0.937706	0	1	0.5	FIG002842: hypothetical protein
GW13_PRO4428	1	1	0.937706	0	1	0.5	Putative ATPase component of ABC transporter with duplicated ATPase domain
GW13_PRO0634	1	2	1.4103	0	2	1	Glycogen debranching enzyme
GW13_PRO0402	2	2	1.87541	2	0	0.956938	Glutamyl-tRNA reductase
GW13_PRO4026	1	2	1.4103	1	0	0.478469	Cell division protein BolA
GW13_PRO4188	2	2	1.87541	2	0	0.956938	Enterobactin synthetase component F; serine activating enzyme
GW13_PRO0509	1	2	1.4103	1	0	0.478469	Uncharacterized oxidoreductase YjgI
GW13_PRO2027	2	1	1.40282	0	1	0.5	Uncharacterized protein YohL
GW13_PRO3551	2	3	2.348	0	3	1.5	Transaldolase
GW13_PRO4086	2	1	1.40282	0	1	0.5	Putative NAD(P)-dependent oxidoreductase EC-YbbO
GW13_PRO3098	2	3	2.348	2	0	0.956938	transcriptional regulator; AraC family
GW13_PRO4064	3	2	2.34053	0	2	1	DNA polymerase III subunits gamma and tau
GW13_PRO1367	2	6	3.76577	2	0	0.956938	DNA gyrase subunit A
GW13_PRO1137	2	2	1.87541	1	1	0.978469	Cobalt-precorrin-3b C17-methyltransferase
GW13_PRO1249	2	2	1.87541	1	1	0.978469	Fructose-bisphosphate aldolase class I
GW13_PRO1809	2	2	1.87541	1	1	0.978469	Anaerobic nitric oxide reductase transcription regulator NorR
GW13_PRO4077	2	2	1.87541	1	1	0.978469	FIG01199637: hypothetical protein
GW13_PRO0291	12	11	10.7799	6	6	5.87081	PhosphoglucoNAte repressor HexR; RpiR family
GW13_PRO2901	5	3	3.74335	2	2	1.95694	Threonine dehydratase biosynthetic
GW13_PRO3139	13	13	12.1902	7	7	6.84928	DNA-binding protein HU-alpha
GW13_PRO1991	4	3	3.27823	3	1	1.93541	N-acetylmuramoyl-L-alanine amidase
GW13_PRO2691	20	14	15.9186	9	9	8.80622	Lactate-responsive regulator LldR in Enterobacteria; GntR family
GW13_PRO0245	8	5	6.08388	4	3	3.41388	Signal transduction histidine kiNAse CheA
GW13_PRO0427	4	5	4.22341	2	3	2.45694	DNA-binding protein H-NS
GW13_PRO2977	8	8	7.50165	5	4	4.39234	Protoporphyrinogen IX oxidase; oxygen-independent; HemG
GW13_PRO3445	25	24	22.9701	15	13	13.677	DNA sulfur modification protein DndD
GW13_PRO3189	7	7	6.56394	4	4	3.91388	SOS-response repressor and protease LexA
GW13_PRO2426	4	5	4.22341	3	2	2.43541	SSU ribosomal protein S13p (S18e)
GW13_PRO1797	7	12	8.92689	4	7	5.41388	Alanyl-tRNA synthetase
GW13_PRO4070	6	6	5.62624	3	4	3.43541	Ferrochelatase; protoheme ferro-lyase
GW13_PRO3122	3	2	2.34053	2	1	1.45694	LSU ribosomal protein L7/L12 (P1/P2)
GW13_PRO1852	2	3	2.348	1	2	1.47847	Type III secretion injected virulence protein (YopH;tyrosine phosphatase of FAK and p130cas; prevents phagocytosis)
GW13_PRO0032	2	3	2.348	1	2	1.47847	COG0488: ATPase components of ABC transporters with duplicated ATPase domains
GW13_PRO4365	2	3	2.348	1	2	1.47847	Putative molybdenum transport ATP-binding protein modF
GW13_PRO2709	5	1	2.79817	1	1	0.978469	ADP-heptose--lipooligosaccharide heptosyltransferase II
GW13_PRO1505	19	21	18.7616	13	11	11.7201	FIG00638165: hypothetical protein
GW13_PRO0462	8	5	6.08388	5	3	3.89234	Possible protease sohB
GW13_PRO2326	4	1	2.33305	1	1	0.978469	Arabinose 5-phosphate isomerase
GW13_PRO4237	4	1	2.33305	1	1	0.978469	LysR-family transcriptional regulator YbeF
GW13_PRO2848	11	8	8.897	7	5	5.84928	Inner membrane protein translocase component YidC; long form
GW13_PRO3708	5	3	3.74335	3	2	2.43541	transcriptional repressor for pyruvate dehydrogenase complex
GW13_PRO4527	12	8	9.36211	8	5	6.32775	Integration host factor beta subunit
GW13_PRO2187	8	11	8.91942	6	6	5.87081	Topoisomerase IV subunit B
GW13_PRO1354	5	4	4.21594	4	2	2.91388	Periplasmic nitrate reductase precursor
GW13_PRO1640	8	7	7.02906	7	3	4.84928	Inositol-1-monophosphatase
GW13_PRO2989	8	7	7.02906	7	3	4.84928	GTP-binding protein EngB
GW13_PRO2995	9	8	7.96676	5	6	5.39234	GTP-binding protein TypA/BipA
GW13_PRO3685	7	4	5.14617	4	3	3.41388	Cell division protein FtsA
GW13_PRO2363	2	3	2.348	2	1	1.45694	Oxaloacetate decarboxylase alpha chain
GW13_PRO1431	3	1	1.86794	1	1	0.978469	Transketolase; C-termiNAl section
GW13_PRO1872	3	1	1.86794	1	1	0.978469	Type III secretion outermembrane pore forming protein (YscC;MxiD;HrcC; InvG)
GW13_PRO1412	3	3	2.81312	2	2	1.95694	NADH-ubiquinone oxidoreductase chain H
GW13_PRO2715	3	3	2.81312	2	2	1.95694	UDP-glucose:(glucosyl)lipopolysaccharide alpha-1;2-glucosyltransferase
GW13_PRO3117	3	3	2.81312	2	2	1.95694	Preprotein translocase subunit SecE
GW13_PRO0704	3	3	2.81312	2	2	1.95694	Dethiobiotin synthetase
GW13_PRO1405	4	5	4.22341	3	3	2.93541	Chemotaxis protein CheV
GW13_PRO1233	5	4	4.21594	3	3	2.93541	Putative heat shock protein YegD
GW13_PRO2720	5	4	4.21594	3	3	2.93541	UDP-glucose:(heptosyl) LPS alpha1;3-glucosyltransferase WaaG
GW13_PRO0425	10	8	8.43188	6	6	5.87081	Hnr protein
GW13_PRO2534	12	7	8.88952	6	6	5.87081	Glycogen synthase; ADP-glucose transglucosylase
GW13_PRO1365	15	10	11.7026	10	7	8.28469	DNA-binding capsular synthesis response regulator RcsB
GW13_PRO4406	8	8	7.50165	6	5	5.37081	ATP-dependent RNA helicase RhlE
GW13_PRO4447	16	13	13.5855	11	9	9.76316	Deoxyribose operon repressor; DeoR family
GW13_PRO0223	48	46	44.0647	36	30	32.2249	Excinuclease ABC subunit C
GW13_PRO0327	4	3	3.27823	3	2	2.43541	ProQ: influences osmotic activation of compatible solute ProP
GW13_PRO3750	4	3	3.27823	3	2	2.43541	Multimodular transpeptidase-transglycosylase
GW13_PRO3095	3	4	3.28571	2	3	2.45694	Catalase / Peroxidase
GW13_PRO0727	3	4	3.28571	2	3	2.45694	Fumarate hydratase class I; aerobic
GW13_PRO4314	12	17	13.6154	10	10	9.78469	FIG137478: Hypothetical protein YbgI
GW13_PRO1535	8	5	6.08388	5	4	4.39234	Predicted dye-decolorizing peroxidase (DyP); YfeX-like subgroup
GW13_PRO3989	5	9	6.57889	5	4	4.39234	Nucleoside-specific channel-forming protein Tsx precursor
GW13_PRO3206	32	30	29.0614	23	22	22.0048	Excinuclease ABC subunit A
GW13_PRO2176	6	8	6.57142	5	5	4.89234	Probable Fe-S oxidoreductase family 2
GW13_PRO3313	5	6	5.16112	4	4	3.91388	Succinate dehydrogenase iron-sulfur protein
GW13_PRO1296	8	10	8.44683	7	6	6.34928	ATP-binding protein MglA
GW13_PRO4297	12	14	12.1977	10	9	9.28469	Phosphoglucomutase
GW13_PRO0357	11	8	8.897	8	6	6.82775	Long-chain-fatty-acid--CoA ligase
GW13_PRO0010	2	2	1.87541	2	1	1.45694	FIG004798: Putative cytoplasmic protein
GW13_PRO1373	1	2	1.4103	1	1	0.978469	Ribonucleotide reductase of class Ia (aerobic); beta subunit
GW13_PRO1433	1	2	1.4103	1	1	0.978469	Putative integral membrane protein
GW13_PRO1612	1	2	1.4103	1	1	0.978469	Mlr7403 protein
GW13_PRO2283	2	2	1.87541	2	1	1.45694	FIG139552: Putative protease
GW13_PRO2596	1	2	1.4103	1	1	0.978469	Oligopeptidase A
GW13_PRO2699	2	2	1.87541	2	1	1.45694	Protein export cytoplasm chaperone protein (SecB; maintains protein to be exported in unfolded state)
GW13_PRO2812	1	2	1.4103	1	1	0.978469	16 kDa heat shock protein A
GW13_PRO0324	1	2	1.4103	1	1	0.978469	Paraquat-inducible protein B
GW13_PRO0344	1	2	1.4103	1	1	0.978469	PTS system; mannose-specific IID component
GW13_PRO3682	3	4	3.28571	3	2	2.43541	UDP-N-acetylmuramate--alanine ligase
GW13_PRO3720	1	2	1.4103	1	1	0.978469	4-hydroxythreonine-4-phosphate dehydrogenase
GW13_PRO3726	1	2	1.4103	1	1	0.978469	Glucose dehydrogenase; PQQ-dependent
GW13_PRO3933	2	2	1.87541	2	1	1.45694	putative Cytochrome bd2; subunit II
GW13_PRO4087	1	2	1.4103	1	1	0.978469	Arylesterase precursor
GW13_PRO0546	2	2	1.87541	2	1	1.45694	Protein ydcF
GW13_PRO0611	1	2	1.4103	1	1	0.978469	Respiratory nitrate reductase alpha chain
GW13_PRO1402	4	2	2.80564	2	2	1.95694	ElaB protein
GW13_PRO1615	2	1	1.40282	1	1	0.978469	FIG021952: putative membrane protein
GW13_PRO1667	2	2	1.87541	1	2	1.47847	Sialic acid utilization regulator; RpiR family
GW13_PRO1715	4	2	2.80564	2	2	1.95694	SSU ribosomal protein S16p
GW13_PRO1769	2	2	1.87541	1	2	1.47847	DNA-binding protein stpA
GW13_PRO1989	2	2	1.87541	1	2	1.47847	HesA/MoeB/ThiF family protein
GW13_PRO2249	2	1	1.40282	1	1	0.978469	Acetate kiNAse
GW13_PRO2358	2	1	1.40282	1	1	0.978469	Putative cytochrome d ubiquinol oxidase subunit III (Cytochrome bd-I oxidase subunit III)
GW13_PRO2361	2	2	1.87541	1	2	1.47847	Membrane protein associated with oxaloacetate decarboxylase
GW13_PRO2418	2	1	1.40282	1	1	0.978469	Trk system potassium uptake protein TrkA
GW13_PRO2591	2	2	1.87541	1	2	1.47847	Low-affinity inorganic phosphate transporter
GW13_PRO2640	2	1	1.40282	1	1	0.978469	Dipeptide transport system permease protein DppB
GW13_PRO2927	2	2	1.87541	1	2	1.47847	Probable UDP-N-acetyl-D-mannosaminuronic acid transferase
GW13_PRO3103	2	1	1.40282	1	1	0.978469	Acetylglutamate kiNAse
GW13_PRO3155	2	1	1.40282	1	1	0.978469	Acetate operon repressor
GW13_PRO0326	2	2	1.87541	1	2	1.47847	Free methionine-(R)-sulfoxide reductase; contains GAF domain
GW13_PRO3355	2	2	1.87541	1	2	1.47847	SSU ribosomal protein S6p
GW13_PRO3447	4	4	3.75082	2	4	2.95694	DNA sulfur modification protein DndB
GW13_PRO0346	4	2	2.80564	2	2	1.95694	PTS system; mannose-specific IIA component / PTS system; mannose-specific IIB component
GW13_PRO0351	2	1	1.40282	1	1	0.978469	Para-aminobenzoate synthase; amiNAse component
GW13_PRO3515	2	1	1.40282	1	1	0.978469	Deoxyribose-phosphate aldolase
GW13_PRO3931	10	5	7.01411	5	5	4.89234	Type III restriction-modification system StyLTI enzyme res
GW13_PRO4031	2	1	1.40282	1	1	0.978469	DNA-binding protein HU-beta
GW13_PRO4251	2	1	1.40282	1	1	0.978469	Leucyl-tRNA synthetase
GW13_PRO4486	2	1	1.40282	1	1	0.978469	FIG003145: Surface protein
GW13_PRO4523	2	1	1.40282	1	1	0.978469	5-Enolpyruvylshikimate-3-phosphate synthase
GW13_PRO0589	2	1	1.40282	1	1	0.978469	transcriptional regulator; GntR family domain / Aspartate aminotransferase
GW13_PRO0745	2	1	1.40282	1	1	0.978469	Tyrosyl-tRNA synthetase
GW13_PRO0998	2	2	1.87541	1	2	1.47847	Lipoprotein releasing system ATP-binding protein LolD
GW13_PRO0027	2	3	2.348	3	0	1.43541	Membrane alanine aminopeptidase N
GW13_PRO2962	2	2	1.87541	0	3	1.5	Protein YigP (COG3165) clustered with ubiquinone biosynthetic genes
GW13_PRO1023	4	4	3.75082	3	3	2.93541	3-oxoacyl-[acyl-carrier protein] reductase
GW13_PRO3187	13	12	11.7176	12	7	9.24163	Glycerol-3-phosphate acyltransferase
GW13_PRO3994	7	5	5.61876	5	4	4.39234	6;7-dimethyl-8-ribityllumazine synthase
GW13_PRO1461	7	6	6.09135	6	4	4.87081	Aspartate-semialdehyde dehydrogenase
GW13_PRO1760	7	6	6.09135	6	4	4.87081	Succinate-semialdehyde dehydrogenase
GW13_PRO1884	14	11	11.7101	10	9	9.28469	DNA mismatch repair protein MutS
GW13_PRO0563	14	19	15.4908	12	13	12.2416	LysR family transcriptional regulator YdcI
GW13_PRO2449	11	11	10.3148	9	8	8.30622	SSU ribosomal protein S10p (S20e)
GW13_PRO2294	9	11	9.38453	9	6	7.30622	Transcription termiNAtion protein NusA
GW13_PRO2581	5	4	4.21594	4	3	3.41388	DcrB protein precursor
GW13_PRO1506	4	5	4.22341	3	4	3.43541	Glutamyl-tRNA synthetase
GW13_PRO0888	4	5	4.22341	3	4	3.43541	Succinylornithine transamiNAse
GW13_PRO2443	10	7	7.95929	7	6	6.34928	LSU ribosomal protein L22p (L17e)
GW13_PRO0480	6	7	6.09883	6	4	4.87081	FIG00637999: hypothetical protein
GW13_PRO0852	6	7	6.09883	6	4	4.87081	Integration host factor alpha subunit
GW13_PRO0561	7	6	6.09135	4	6	4.91388	S-(hydroxymethyl)glutathione dehydrogenase
GW13_PRO4498	9	5	6.549	7	4	5.34928	transcriptional regulator; LysR family
GW13_PRO3089	6	8	6.57142	5	6	5.39234	AspartokiNAse / Homoserine dehydrogenase
GW13_PRO2988	35	37	33.7649	31	26	27.8325	DNA polymerase I
GW13_PRO3983	18	16	15.9335	14	13	13.1986	Protein-export membrane protein SecD
GW13_PRO2706	13	12	11.7176	11	9	9.76316	L-threonine 3-dehydrogenase
GW13_PRO1694	5	5	4.68853	3	5	3.93541	Protein acetyltransferase
GW13_PRO4208	5	5	4.68853	3	5	3.93541	Alkyl hydroperoxide reductase protein C
GW13_PRO1638	5	5	4.68853	4	4	3.91388	Iron-sulfur cluster regulator IscR
GW13_PRO0895	9	11	9.38453	8	8	7.82775	Selenide;water dikiNAse
GW13_PRO0277	25	22	22.0249	20	18	18.5694	Aspartyl-tRNA synthetase
GW13_PRO0039	8	8	7.50165	6	7	6.37081	FIG01201035: hypothetical protein
GW13_PRO3079	50	62	52.5564	45	45	44.0311	ATP-dependent protease HslV
GW13_PRO2318	22	20	19.6844	16	18	16.6555	UDP-N-acetylglucosamine 1-carboxyvinyltransferase
GW13_PRO3429	67	56	57.6278	54	47	49.3373	Cytosol aminopeptidase PepA
GW13_PRO1441	4	5	4.22341	5	2	3.39234	Cell division inhibitor Slr1223 (YfcH in EC); contains epimerase/dehydratase and DUF1731 domains
GW13_PRO2301	34	28	29.0465	27	24	24.9187	Phosphoglucosamine mutase
GW13_PRO0393	11	12	10.7874	10	9	9.28469	GTP-binding and nucleic acid-binding protein YchF
GW13_PRO2441	9	9	8.43935	7	8	7.34928	LSU ribosomal protein L16p (L10e)
GW13_PRO1192	3	3	2.81312	3	2	2.43541	regulator of length of O-antigen component of lipopolysaccharide chains
GW13_PRO1913	2	3	2.348	2	2	1.95694	Sulfate adenylyltransferase subunit 2
GW13_PRO1984	6	6	5.62624	6	4	4.87081	Glycine cleavage system transcriptional activator GcvA
GW13_PRO2107	2	3	2.348	2	2	1.95694	L-asparagiNAse
GW13_PRO2554	2	3	2.348	2	2	1.95694	Glycerol-3-phosphate ABC transporter; ATP-binding protein UgpC
GW13_PRO2873	3	3	2.81312	3	2	2.43541	ATP synthase C chain
GW13_PRO2906	3	3	2.81312	3	2	2.43541	Peptidyl-prolyl cis-trans isomerase PpiC
GW13_PRO2963	4	3	3.27823	4	2	2.91388	Ubiquinone biosynthesis monooxygeNAse UbiB
GW13_PRO3037	2	3	2.348	2	2	1.95694	Lactaldehyde dehydrogenase involved in fucose or rhamnose utilization
GW13_PRO3121	5	6	5.16112	5	4	4.39234	LSU ribosomal protein L10p (P0)
GW13_PRO3516	3	3	2.81312	3	2	2.43541	Thymidine phosphorylase
GW13_PRO4421	2	3	2.348	2	2	1.95694	Attachment invasion locus protein precursor
GW13_PRO0490	3	3	2.81312	3	2	2.43541	Peptide transport system permease protein SapB
GW13_PRO0519	3	3	2.81312	3	2	2.43541	FIG01045442: hypothetical protein
GW13_PRO1380	3	2	2.34053	2	2	1.95694	Anaerobic glycerol-3-phosphate dehydrogenase subunit B
GW13_PRO1408	3	2	2.34053	2	2	1.95694	NADH-ubiquinone oxidoreductase chain L
GW13_PRO1674	3	2	2.34053	2	2	1.95694	DNA recombination and repair protein RecO
GW13_PRO2164	3	2	2.34053	2	2	1.95694	Putative oxidoreductase
GW13_PRO2445	6	5	5.15365	4	5	4.41388	LSU ribosomal protein L2p (L8e)
GW13_PRO3330	3	3	2.81312	2	3	2.45694	GTP-binding protein HflX
GW13_PRO3977	9	6	7.02159	6	6	5.87081	Maltodextrin glucosidase
GW13_PRO3790	116	114	107.829	97	95	93.9115	(3R)-hydroxymyristoyl-[acyl carrier protein] dehydratase
GW13_PRO3384	25	24	22.9701	21	20	20.0478	TldE protein; part of TldE/TldD proteolytic complex
GW13_PRO2022	7	4	5.14617	3	5	3.93541	3-ketoacyl-CoA thiolase @ Acetyl-CoA acetyltransferase
GW13_PRO4275	7	6	6.09135	6	5	5.37081	tRNA-i(6)A37 methylthiotransferase
GW13_PRO2477	15	13	13.1204	15	9	11.677	Cyclic AMP receptor protein
GW13_PRO0729	10	8	8.43188	7	8	7.34928	Putative GTP-binding protein YdgA
GW13_PRO3779	13	14	12.6628	11	12	11.2632	SSU ribosomal protein S2p (SAe)
GW13_PRO4482	16	10	12.1678	13	9	10.7201	Pyruvate oxidase
GW13_PRO0492	23	20	20.1495	21	16	18.0478	Psp operon transcriptional activator
GW13_PRO1021	73	89	76.014	71	66	66.9713	3-oxoacyl-[acyl-carrier-protein] synthase; KASII
GW13_PRO2297	14	14	13.1279	13	11	11.7201	FIG00643641: hypothetical protein
GW13_PRO1321	4	7	5.16859	4	5	4.41388	Putative metal chaperone; involved in Zn homeostasis; GTPase of COG0523 family
GW13_PRO2535	7	10	7.98171	5	10	7.39234	Glucose-1-phosphate adenylyltransferase
GW13_PRO4418	318	316	297.245	283	264	267.407	Non-specific DNA-binding protein Dps / Iron-binding ferritin-like antioxidant protein / Ferroxidase
GW13_PRO2497	11	11	10.3148	9	10	9.30622	3-dehydroquiNAte synthase
GW13_PRO3331	11	10	9.84218	8	10	8.82775	HflK protein
GW13_PRO4240	11	10	9.84218	8	10	8.82775	D-alanyl-D-alanine carboxypeptidase
GW13_PRO0731	15	14	13.593	12	13	12.2416	Adenosine deamiNAse
GW13_PRO1363	24	21	21.0872	21	18	19.0478	Outer membrane protein C precursor
GW13_PRO4278	7	8	7.03653	6	7	6.37081	Phosphatase NAgD predicted to act in N-acetylglucosamine utilization subsystem
GW13_PRO0040	15	15	14.0656	12	14	12.7416	Outer membrane protein A precursor
GW13_PRO2797	5	3	3.74335	2	4	2.95694	Acetolactate synthase large subunit
GW13_PRO0857	20	26	21.5897	21	18	19.0478	Translation initiation factor 3
GW13_PRO3689	134	117	117.619	107	111	106.696	Protein export cytoplasm protein SecA ATPase RNA helicase
GW13_PRO1389	4	4	3.75082	4	3	3.41388	Polymyxin resistance protein ArnC; glycosyl transferase
GW13_PRO1439	3	4	3.28571	3	3	2.93541	Probable glutathione S-transferase ; YfcF homolog
GW13_PRO1773	10	12	10.3222	10	9	9.28469	FIG00638140: hypothetical protein
GW13_PRO2300	4	4	3.75082	4	3	3.41388	Preprotein translocase subunit SecG
GW13_PRO2701	4	4	3.75082	4	3	3.41388	sulfurtransferase
GW13_PRO2864	2	4	2.82059	2	3	2.45694	Glucosamine--fructose-6-phosphate aminotransferase
GW13_PRO3100	2	4	2.82059	2	3	2.45694	Phosphoenolpyruvate carboxylase
GW13_PRO1025	4	2	2.80564	3	2	2.43541	3-oxoacyl-[acyl-carrier-protein] synthase; KASIII
GW13_PRO1417	4	5	4.22341	3	5	3.93541	NADH-ubiquinone oxidoreductase chain B
GW13_PRO0218	4	4	3.75082	3	4	3.43541	Cystine ABC transporter; ATP-binding protein
GW13_PRO2894	4	3	3.27823	3	3	2.93541	HTH-type transcriptional regulator hdfR
GW13_PRO3773	4	4	3.75082	3	4	3.43541	Sugar diacid utilization regulator SdaR
GW13_PRO4282	4	2	2.80564	3	2	2.43541	PTS system; N-acetylglucosamine-specific IIA component / PTS system; N-acetylglucosamine-specific IIB component / PTS system; N-acetylglucosamine-specific IIC component
GW13_PRO3777	4	2	2.80564	1	3	1.97847	[Protein-PII] uridylyltransferase
GW13_PRO0908	14	11	11.7101	12	10	10.7416	Serine protein kiNAse (prkA protein); P-loop containing
GW13_PRO0841	28	24	24.3654	24	22	22.4833	Phosphoenolpyruvate synthase
GW13_PRO2218	6	9	7.04401	6	7	6.37081	RNA polymerase sigma factor RpoD
GW13_PRO1006	9	9	8.43935	8	8	7.82775	NADH dehydrogenase
GW13_PRO0360	33	29	29.0539	27	28	26.9187	Septum site-determining protein MinD
GW13_PRO3716	42	41	38.9111	35	39	36.2464	Aconitate hydratase 2
GW13_PRO1229	9	10	8.91194	8	9	8.32775	Uridine kiNAse
GW13_PRO4332	9	10	8.91194	8	9	8.32775	Cytochrome d ubiquinol oxidase subunit I
GW13_PRO4487	11	10	9.84218	12	7	9.24163	Predicted ATP-dependent endonuclease of the OLD family; YbjD subgroup
GW13_PRO2961	17	20	17.3588	16	17	16.1555	Ubiquinone/meNAquinone biosynthesis methyltransferase UbiE @ 2-heptaprenyl-1;4-NAphthoquinone methyltransferase
GW13_PRO2514	6	8	6.57142	7	5	5.84928	Two-component system response regulator OmpR
GW13_PRO3254	3	5	3.7583	3	4	3.43541	Melibiose operon regulatory protein
GW13_PRO3672	4	5	4.22341	4	4	3.91388	Cell division protein MraZ
GW13_PRO4385	29	35	30.029	29	28	27.8756	Excinuclease ABC subunit B
GW13_PRO4508	5	5	4.68853	5	4	4.39234	Seryl-tRNA synthetase
GW13_PRO3443	34	25	27.6287	26	26	25.4402	hypothetical protein
GW13_PRO2179	158	163	150.521	162	128	141.512	Topoisomerase IV subunit A
GW13_PRO3381	15	18	15.4834	13	17	14.7201	Fructose-1;6-bisphosphatase; type I
GW13_PRO2391	39	40	37.0431	34	38	35.2679	Biotin carboxylase of acetyl-CoA carboxylase
GW13_PRO3162	10	16	12.2126	12	10	10.7416	Ribosomal large subunit pseudouridine synthase F
GW13_PRO2423	28	26	25.3106	20	29	24.0694	DNA-directed RNA polymerase alpha subunit
GW13_PRO3557	48	47	44.5373	44	43	42.5526	Chaperone protein DNAK
GW13_PRO3319	6	3	4.20847	3	4	3.43541	Phosphatidylserine decarboxylase
GW13_PRO3111	3	4	3.28571	4	2	2.91388	Glutamate racemase
GW13_PRO0295	3	2	2.34053	1	3	1.97847	PhosphoribosylglyciNAmide formyltransferase 2
GW13_PRO3332	6	6	5.62624	8	3	5.32775	HflC protein
GW13_PRO4328	5	6	5.16112	5	5	4.89234	Succinyl-CoA ligase [ADP-forming] alpha chain
GW13_PRO3772	6	5	5.15365	5	5	4.89234	HtrA protease/chaperone protein
GW13_PRO0216	10	11	9.84965	12	7	9.24163	D-cysteine desulfhydrase
GW13_PRO2090	38	36	34.6877	35	33	33.2464	S-adenosylmethionine synthetase
GW13_PRO4488	14	12	12.1827	13	11	11.7201	Virulence factor VirK
GW13_PRO0397	26	26	24.3804	24	24	23.4833	Ribose-phosphate pyrophosphokiNAse
GW13_PRO1618	4	7	5.16859	4	6	4.91388	Nucleoside diphosphate kiNAse
GW13_PRO3524	7	7	6.56394	7	6	6.34928	DNA repair protein RadA
GW13_PRO2716	7	5	5.61876	6	5	5.37081	UDP-glucose:(glucosyl)lipopolysaccharide alpha-1;3-glucosyltransferase WaaO
GW13_PRO2453	65	64	60.4783	68	52	58.5359	Translation elongation factor Tu
GW13_PRO3124	80	85	77.3794	70	84	75.4928	DNA-directed RNA polymerase beta' subunit
GW13_PRO2795	15	15	14.0656	15	13	13.677	Deoxyribose operon repressor; DeoR family
GW13_PRO3781	15	17	15.0108	13	17	14.7201	Uridylate kiNAse
GW13_PRO2207	32	27	27.6436	29	26	26.8756	ADP-heptose synthase / D-glycero-beta-D-manno-heptose 7-phosphate kiNAse
GW13_PRO1700	17	14	14.5232	16	13	14.1555	ClpB protein
GW13_PRO2293	23	24	22.0398	23	21	21.5048	Translation initiation factor 2
GW13_PRO3774	9	8	7.96676	9	7	7.80622	Chromosome segregation ATPase
GW13_PRO0984	8	6	6.55647	7	6	6.34928	transcriptional regulatory protein PhoP
GW13_PRO2914	44	49	43.622	43	44	42.5742	Transcription termiNAtion factor Rho
GW13_PRO4296	66	65	61.416	61	62	60.1866	SeqA protein; negative modulator of initiation of replication
GW13_PRO2304	25	26	23.9152	26	22	23.4402	Cell division protein FtsH
GW13_PRO2385	32	27	27.6436	26	29	26.9402	Rod shape-determining protein MreB
GW13_PRO1169	45	35	37.4709	40	35	36.6388	UPF0265 protein YeeX
GW13_PRO2424	18	19	17.3513	16	19	17.1555	SSU ribosomal protein S4p (S9e)
GW13_PRO3314	9	11	9.38453	8	11	9.32775	Succinate dehydrogenase flavoprotein subunit
GW13_PRO4020	9	8	7.96676	8	8	7.82775	Cytochrome O ubiquinol oxidase subunit I
GW13_PRO3296	29	28	26.7209	27	27	26.4187	Aspartate ammonia-lyase
GW13_PRO3078	53	47	46.8629	43	51	46.0742	ATP-dependent hsl protease ATP-binding subunit HslU
GW13_PRO1421	10	10	9.37706	9	10	9.30622	Alanine transamiNAse
GW13_PRO1591	117	109	105.931	114	101	105.045	Exopolyphosphatase
GW13_PRO2077	66	63	60.4708	63	60	60.1435	Phosphoglycerate kiNAse
GW13_PRO1799	21	20	19.2192	18	21	19.1124	RecA protein
GW13_PRO2572	22	21	20.1569	19	22	20.0909	Signal recognition particle receptor protein FtsY (=alpha subunit)
GW13_PRO2871	6	4	4.68106	4	5	4.41388	ATP synthase delta chain
GW13_PRO1261	9	7	7.49418	7	8	7.34928	Scaffold protein for [4Fe-4S] cluster assembly ApbC; MRP-like
GW13_PRO2456	13	15	13.1354	12	15	13.2416	SSU ribosomal protein S7p (S5e)
GW13_PRO1716	43	50	43.6295	45	44	43.5311	Signal recognition particle; subunit Ffh SRP54
GW13_PRO4327	28	28	26.2558	27	27	26.4187	Succinyl-CoA ligase [ADP-forming] beta chain
GW13_PRO4494	73	72	67.98	69	71	68.5144	ATP-dependent Clp protease ATP-binding subunit ClpA
GW13_PRO4036	5	3	3.74335	3	4	3.43541	Oligopeptide ABC transporter; periplasmic oligopeptide-binding protein OppA
GW13_PRO3417	14	13	12.6553	12	14	12.7416	Arginine deimiNAse
GW13_PRO3744	83	74	73.5763	79	73	74.299	Poly(A) polymerase
GW13_PRO0211	73	80	71.7607	79	69	72.299	Flagellar biosynthesis protein FliC
GW13_PRO1695	63	56	55.7674	62	54	56.6651	CDP-diacylglycerol--serine O-phosphatidyltransferase
GW13_PRO1610	5	4	4.21594	6	3	4.37081	GTP-binding protein EngA
GW13_PRO4325	12	19	14.5606	14	15	14.1986	2-oxoglutarate dehydrogenase E1 component
GW13_PRO3026	12	16	13.1428	13	14	13.2201	Formate dehydrogenase O alpha subunit @ selenocysteine-containing
GW13_PRO1654	48	44	43.1195	46	44	44.0096	Lysine decarboxylase; inducible
GW13_PRO2121	16	13	13.5855	13	15	13.7201	transcriptional regulator; LysR family
GW13_PRO2870	33	31	29.9991	32	31	30.811	ATP synthase alpha chain
GW13_PRO4412	9	8	7.96676	11	6	8.26316	Ribosomal RNA large subunit methyltransferase F
GW13_PRO4030	154	144	139.681	152	142	143.727	ATP-dependent protease La Type I
GW13_PRO3558	13	17	14.0805	15	14	14.177	Chaperone protein DNAJ
GW13_PRO0156	16	13	13.5855	12	16	13.7416	hypothetical protein
GW13_PRO4517	53	59	52.534	53	58	54.3589	Pyruvate formate-lyase
GW13_PRO2350	46	42	41.2441	42	45	42.5957	N-acetylneuramiNAte lyase
GW13_PRO2287	26	22	22.49	28	20	23.3971	Cold-shock DEAD-box protein A
GW13_PRO3120	9	8	7.96676	10	7	8.28469	LSU ribosomal protein L1p (L10Ae)
GW13_PRO3081	10	9	8.90447	11	8	9.26316	transcriptional (co)regulator CytR
GW13_PRO2455	38	45	38.941	41	41	40.1172	Translation elongation factor G
GW13_PRO1432	11	12	10.7874	10	13	11.2847	Transketolase; N-termiNAl section
GW13_PRO2764	1	2	1.4103	2	0	0.956938	Mg(2+) transport ATPase protein C
GW13_PRO2526	2	1	1.40282	0	2	1	4-alpha-glucanotransferase (amylomaltase)
GW13_PRO3721	2	1	1.40282	0	2	1	transcriptional regulator; ArsR family
GW13_PRO1180	1	1	0.937706	2	0	0.956938	Putrescine importer
GW13_PRO1237	1	1	0.937706	2	0	0.956938	Multidrug transporter MdtC
GW13_PRO2495	1	1	0.937706	2	0	0.956938	Methyl-directed repair DNA adenine methylase
GW13_PRO2874	1	1	0.937706	2	0	0.956938	ATP synthase A chain
GW13_PRO2949	1	1	0.937706	0	2	1	ATP-dependent DNA helicase RecQ
GW13_PRO4522	1	1	0.937706	0	2	1	Phosphoserine aminotransferase
GW13_PRO1582	2	2	1.87541	3	1	1.93541	Exported zinc metalloprotease YfgC precursor
GW13_PRO3729	3	3	2.81312	4	2	2.91388	ABC-type multidrug transport system; ATPase component
GW13_PRO1539	21	21	19.6918	22	20	20.5263	N-acetylmuramoyl-L-alanine amidase
GW13_PRO3709	21	21	19.6918	19	23	20.5909	Pyruvate dehydrogenase E1 component
GW13_PRO3805	8	8	7.50165	7	9	7.84928	Prolyl-tRNA synthetase ; bacterial type
GW13_PRO2433	7	7	6.56394	6	8	6.87081	LSU ribosomal protein L6p (L9e)
GW13_PRO1411	5	5	4.68853	4	6	4.91388	NADH-ubiquinone oxidoreductase chain I
GW13_PRO1400	2	2	1.87541	1	3	1.97847	2-succinyl-5-enolpyruvyl-6-hydroxy-3-cyclohexene-1-carboxylic-acid synthase
GW13_PRO0016	2	2	1.87541	1	3	1.97847	Chromosome partition protein MukF
GW13_PRO1831	2	2	1.87541	1	3	1.97847	[NiFe] hydrogeNAse metallocenter assembly protein HypE
GW13_PRO1051	1	1	0.937706	1	1	0.978469	Ribosomal-protein-S5p-alanine acetyltransferase
GW13_PRO1117	2	2	1.87541	2	2	1.95694	Putative periplasmic protein
GW13_PRO1290	2	3	2.348	2	3	2.45694	Cytidine deamiNAse
GW13_PRO1297	1	2	1.4103	1	2	1.47847	D-galactose-binding periplasmic protein MglB
GW13_PRO1418	1	1	0.937706	1	1	0.978469	NADH ubiquinone oxidoreductase chain A
GW13_PRO1494	4	6	4.696	4	6	4.91388	Uncharacterized PLP-dependent aminotransferase YfdZ
GW13_PRO1522	4	5	4.22341	4	5	4.41388	PTS system; glucose-specific IIA component
GW13_PRO1613	2	2	1.87541	2	2	1.95694	Histidyl-tRNA synthetase
GW13_PRO1636	1	1	0.937706	1	1	0.978469	Iron-sulfur cluster assembly scaffold protein IscU
GW13_PRO1703	1	1	0.937706	1	1	0.978469	Probable component of the lipoprotein assembly complex (forms a complex with YaeT; YfgL; and NlpB)
GW13_PRO1767	1	1	0.937706	1	1	0.978469	sulfurtransferases
GW13_PRO1794	2	2	1.87541	2	2	1.95694	Putative phosphatase YqaB
GW13_PRO1808	1	1	0.937706	1	1	0.978469	Glucitol operon GutQ protein
GW13_PRO1887	1	1	0.937706	1	1	0.978469	HTH-type transcriptional regulator PtxR
GW13_PRO2044	6	5	5.15365	6	5	5.37081	Lysyl-tRNA synthetase (class II)
GW13_PRO2069	1	1	0.937706	1	1	0.978469	D-3-phosphoglycerate dehydrogenase
GW13_PRO2178	1	1	0.937706	1	1	0.978469	1-acyl-sn-glycerol-3-phosphate acyltransferase
GW13_PRO2194	2	3	2.348	2	3	2.45694	glutathionylspermidine synthase protein; group 1
GW13_PRO2236	4	4	3.75082	4	4	3.91388	Uncharacterized membrane protein YqjD
GW13_PRO2279	1	1	0.937706	1	1	0.978469	FIG01219785: hypothetical protein
GW13_PRO2286	2	2	1.87541	2	2	1.95694	Tryptophan-specific transport protein
GW13_PRO2330	8	8	7.50165	8	8	7.82775	Lipopolysaccharide ABC transporter; ATP-binding protein LptB
GW13_PRO2352	1	1	0.937706	1	1	0.978469	ClpXP protease specificity-enhancing factor / Stringent starvation protein B
GW13_PRO2356	1	1	0.937706	1	1	0.978469	LSU ribosomal protein L13p (L13Ae)
GW13_PRO2415	3	3	2.81312	3	3	2.93541	Peptide deformylase
GW13_PRO2422	4	4	3.75082	4	4	3.91388	LSU ribosomal protein L17p
GW13_PRO2430	2	2	1.87541	2	2	1.95694	LSU ribosomal protein L30p (L7e)
GW13_PRO2438	1	1	0.937706	1	1	0.978469	LSU ribosomal protein L14p (L23e)
GW13_PRO2637	1	1	0.937706	1	1	0.978469	Dipeptide transport ATP-binding protein DppF
GW13_PRO2638	1	1	0.937706	1	1	0.978469	Dipeptide transport ATP-binding protein DppD
GW13_PRO2698	2	2	1.87541	2	2	1.95694	Glycerol-3-phosphate dehydrogenase
GW13_PRO2712	3	3	2.81312	3	3	2.93541	Lipopolysaccharide 1;2-N-acetylglucosaminetransferase
GW13_PRO2719	1	1	0.937706	1	1	0.978469	Lipopolysaccharide core biosynthesis protein WaaP ; heptosyl-I-kiNAse
GW13_PRO2728	1	1	0.937706	1	1	0.978469	Phosphopantothenoylcysteine decarboxylase / Phosphopantothenoylcysteine synthetase
GW13_PRO2773	1	1	0.937706	1	1	0.978469	transcriptional regulatory protein zraR
GW13_PRO2811	1	1	0.937706	1	1	0.978469	16 kDa heat shock protein B
GW13_PRO2836	1	1	0.937706	1	1	0.978469	2-dehydro-3-deoxygalactonokiNAse
GW13_PRO2878	1	1	0.937706	1	1	0.978469	rRNA small subunit 7-methylguanosine (m7G) methyltransferase GidB
GW13_PRO2884	3	3	2.81312	3	3	2.93541	Putative regulator protein
GW13_PRO2904	3	4	3.28571	3	4	3.43541	HTH-type transcriptional regulator IlvY
GW13_PRO2923	5	4	4.21594	5	4	4.39234	4-keto-6-deoxy-N-Acetyl-D-hexosaminyl-(Lipid carrier) aminotransferase
GW13_PRO2929	5	5	4.68853	5	5	4.89234	protoheme IX biogenesis protein
GW13_PRO3023	1	1	0.937706	1	1	0.978469	formate dehydrogenase formation protein FdhE
GW13_PRO3056	2	1	1.40282	2	1	1.45694	Copper-sensing two-component system response regulator CpxR
GW13_PRO3106	7	8	7.03653	7	8	7.34928	Soluble pyridine nucleotide transhydrogeNAse
GW13_PRO3295	3	2	2.34053	3	2	2.43541	C4-dicarboxylate transporter DcuA
GW13_PRO3305	3	3	2.81312	3	3	2.93541	Translation elongation factor P
GW13_PRO3312	1	1	0.937706	1	1	0.978469	Fumarate reductase subunit C
GW13_PRO3444	1	1	0.937706	1	1	0.978469	DNA sulfur modification protein DndE
GW13_PRO3470	1	1	0.937706	1	1	0.978469	Putative transcriptional regulator LYSR-type
GW13_PRO3590	1	1	0.937706	1	1	0.978469	SSU ribosomal protein S20p
GW13_PRO3592	1	1	0.937706	1	1	0.978469	Isoleucyl-tRNA synthetase
GW13_PRO3640	3	1	1.86794	3	1	1.93541	4-hydroxythreonine-4-phosphate dehydrogenase
GW13_PRO3696	5	4	4.21594	5	4	4.39234	GMP reductase
GW13_PRO3700	4	2	2.80564	4	2	2.91388	QuinoliNAte phosphoribosyltransferase
GW13_PRO3728	1	1	0.937706	1	1	0.978469	Carbonic anhydrase
GW13_PRO3810	1	1	0.937706	1	1	0.978469	Methionine ABC transporter ATP-binding protein
GW13_PRO3833	2	2	1.87541	2	2	1.95694	Uncharacterized protein ImpC
GW13_PRO3902	1	1	0.937706	1	1	0.978469	putative permease
GW13_PRO0392	2	2	1.87541	2	2	1.95694	FIG01045804: hypothetical protein
GW13_PRO3967	1	1	0.937706	1	1	0.978469	GlucokiNAse; ROK family
GW13_PRO3970	1	1	0.937706	1	1	0.978469	Exonuclease SbcD
GW13_PRO4027	26	22	22.49	26	22	23.4402	Cell division trigger factor
GW13_PRO4038	1	1	0.937706	1	1	0.978469	Cysteine synthase B
GW13_PRO0407	3	2	2.34053	3	2	2.43541	2-Keto-3-deoxy-D-manno-octulosoNAte-8-phosphate synthase
GW13_PRO4067	10	15	11.74	10	15	12.2847	Chaperone protein HtpG
GW13_PRO4223	3	4	3.28571	3	4	3.43541	Citrate lyase beta chain
GW13_PRO4262	1	1	0.937706	1	1	0.978469	Chaperone protein DNAK
GW13_PRO4276	5	5	4.68853	5	5	4.89234	2-octaprenyl-3-methyl-6-methoxy-1;4-benzoquinol hydroxylase
GW13_PRO4336	2	2	1.87541	2	2	1.95694	4-hydroxybenzoyl-CoA thioesterase family active site
GW13_PRO4425	1	1	0.937706	1	1	0.978469	Mn-dependent transcriptional regulator MntR
GW13_PRO0445	1	1	0.937706	1	1	0.978469	Membrane protein YciC; linked to IspA
GW13_PRO0500	1	1	0.937706	1	1	0.978469	transcriptional repressor protein TyrR
GW13_PRO0501	1	1	0.937706	1	1	0.978469	Thiol peroxidase; Tpx-type
GW13_PRO0530	2	3	2.348	2	3	2.45694	tRNA(Cytosine32)-2-thiocytidine synthetase
GW13_PRO0649	1	1	0.937706	1	1	0.978469	L-galactoNAte dehydrogenase
GW13_PRO0686	2	1	1.40282	2	1	1.45694	Putative transport protein
GW13_PRO0760	1	1	0.937706	1	1	0.978469	Ribonuclease T
GW13_PRO0774	1	1	0.937706	1	1	0.978469	Type III secretion inner membrane protein (YscQ;homologous to flagellar export components)
GW13_PRO0869	1	1	0.937706	1	1	0.978469	L-cystine uptake protein TcyP
GW13_PRO0878	1	1	0.937706	1	1	0.978469	Osmotically inducible lipoprotein E precursor
GW13_PRO0885	1	2	1.4103	1	2	1.47847	Succinylarginine dihydrolase
GW13_PRO0890	1	1	0.937706	1	1	0.978469	Exodeoxyribonuclease III
GW13_PRO0902	11	13	11.2599	11	13	11.7632	NAD-dependent glyceraldehyde-3-phosphate dehydrogenase
GW13_PRO0930	3	1	1.86794	3	1	1.93541	transcriptional regulator; MerR family
GW13_PRO0989	2	1	1.40282	2	1	1.45694	Putrescine transport ATP-binding protein PotA
GW13_PRO0429	359	381	347.033	401	337	360.366	Alcohol dehydrogenase ; Acetaldehyde dehydrogenase
GW13_PRO4526	43	44	40.794	46	41	42.5096	SSU ribosomal protein S1p
GW13_PRO0617	16	13	13.5855	15	14	14.177	Outer membrane porin protein NmpC precursor
GW13_PRO3059	7	8	7.03653	8	7	7.32775	6-phosphofructokiNAse
GW13_PRO2868	140	127	125.135	137	132	131.55	ATP synthase beta chain
GW13_PRO4002	6	7	6.09883	7	6	6.34928	tRNA S(4)U 4-thiouridine synthase (former ThiI) / Rhodanese-like domain required for thiamine synthesis
GW13_PRO2436	45	43	41.2516	44	45	43.5526	LSU ribosomal protein L5p (L11e)
GW13_PRO0050	9	12	9.85712	10	11	10.2847	LSU m5C1962 methyltransferase RlmI
GW13_PRO2527	164	160	151.893	175	154	160.732	Maltodextrin phosphorylase
GW13_PRO3808	7	8	7.03653	9	6	7.30622	Methionine ABC transporter substrate-binding protein
GW13_PRO3072	53	49	47.8081	56	48	50.7943	Glycerol kiNAse
GW13_PRO1614	27	26	24.8455	23	31	26.5048	1-hydroxy-2-methyl-2-(E)-butenyl 4-diphosphate synthase
GW13_PRO4029	44	46	42.2042	47	45	44.988	ATP-dependent Clp protease ATP-binding subunit ClpX
GW13_PRO4391	4	5	4.22341	5	4	4.39234	Molybdenum cofactor biosynthesis protein MoaD
GW13_PRO1030	37	33	32.8048	40	32	35.1388	Ribosomal large subunit pseudouridine synthase C
GW13_PRO1534	19	16	16.3986	20	16	17.5694	3-oxoacyl-[acyl-carrier protein] reductase
GW13_PRO2370	9	12	9.85712	11	10	10.2632	Malate dehydrogenase
GW13_PRO1590	52	51	48.2881	58	48	51.7512	Polyphosphate kiNAse
GW13_PRO2692	34	32	30.9368	36	32	33.2249	L-lactate dehydrogenase
GW13_PRO2532	22	19	19.2118	21	21	20.5478	Aerobic glycerol-3-phosphate dehydrogenase
GW13_PRO1691	18	20	17.8239	20	19	19.0694	hypothetical tRNA/rRNA methyltransferase yfiF
GW13_PRO1686	81	77	74.0638	85	78	79.6699	ATP-dependent RNA helicase SrmB
GW13_PRO3711	39	33	33.735	38	36	36.1818	Glutathione reductase
GW13_PRO1458	24	18	19.6694	19	23	20.5909	Acetyl-coenzyme A carboxyl transferase beta chain
GW13_PRO0853	4	7	5.16859	6	4	4.87081	Phenylalanyl-tRNA synthetase beta chain
GW13_PRO3182	7	4	5.14617	4	6	4.91388	Maltose/maltodextrin transport ATP-binding protein MalK
GW13_PRO3795	29	25	25.3031	30	26	27.3541	Acetyl-coenzyme A carboxyl transferase alpha chain
GW13_PRO2442	24	23	22.0324	27	22	23.9187	SSU ribosomal protein S3p (S3e)
GW13_PRO3071	12	12	11.2525	12	13	12.2416	Fructose-1;6-bisphosphatase; GlpX type
GW13_PRO1712	4	3	3.27823	3	4	3.43541	LSU ribosomal protein L19p
GW13_PRO0359	4	3	3.27823	3	4	3.43541	Cell division topological specificity factor MinE
GW13_PRO1981	12	13	11.7251	14	12	12.6986	L-fucose operon activator
GW13_PRO4323	28	22	23.4202	27	25	25.4187	Succinate dehydrogenase flavoprotein subunit
GW13_PRO3660	21	17	17.8015	22	18	19.5263	SgrR; sugar-phosphate stress; transcriptional activator of SgrS small RNA
GW13_PRO2845	11	9	9.36959	11	10	10.2632	Chromosomal replication initiator protein DNAA
GW13_PRO1069	9	12	9.85712	13	8	10.2201	Glucans biosynthesis protein G precursor
GW13_PRO3780	5	7	5.63371	7	5	5.84928	Translation elongation factor Ts
GW13_PRO3686	43	35	36.5406	42	40	40.0957	Cell division protein FtsZ
GW13_PRO4324	16	14	14.0581	18	14	15.6124	Succinate dehydrogenase iron-sulfur protein
GW13_PRO0459	33	30	29.5265	35	32	32.7464	Ribosomal large subunit pseudouridine synthase B
GW13_PRO2741	47	50	45.49	55	48	50.3158	GTP pyrophosphokiNAse ; (p)ppGpp synthetase II / Guanosine-3';5'-bis(diphosphate) 3'-pyrophosphohydrolase
GW13_PRO3482	11	9	9.36959	10	11	10.2847	FIG01046761: hypothetical protein
GW13_PRO1429	5	6	5.16112	4	8	5.91388	Phosphate acetyltransferase
GW13_PRO0813	3	5	3.7583	4	4	3.91388	major outer membrane lipoprotein
GW13_PRO2338	5	3	3.74335	4	4	3.91388	Sigma cross-reacting protein 27A
GW13_PRO2334	24	21	21.0872	25	23	23.4617	FIG000506: Predicted P-loop-containing kiNAse
GW13_PRO1428	16	20	16.8937	19	19	18.5909	Acetate kiNAse
GW13_PRO2071	7	7	6.56394	8	7	7.32775	Chromosome initiation inhibitor
GW13_PRO3334	14	17	14.5457	16	17	16.1555	Adenylosuccinate synthetase
GW13_PRO3671	7	11	8.4543	8	11	9.32775	Fructose repressor FruR; LacI family
GW13_PRO2872	7	7	6.56394	7	8	7.34928	ATP synthase B chain
GW13_PRO2714	2	3	2.348	3	2	2.43541	Lipopolysaccharide core biosynthesis protein RfaY
GW13_PRO3183	2	3	2.348	3	2	2.43541	Maltoporin
GW13_PRO3361	2	3	2.348	3	2	2.43541	FKBP-type peptidyl-prolyl cis-trans isomerase FklB
GW13_PRO2731	6	3	4.20847	5	4	4.39234	Orotate phosphoribosyltransferase
GW13_PRO2277	6	4	4.68106	4	6	4.91388	Oxidoreductase
GW13_PRO2448	3	2	2.34053	2	3	2.45694	LSU ribosomal protein L3p (L3e)
GW13_PRO0246	3	2	2.34053	2	3	2.45694	Positive regulator of CheA protein activity (CheW)
GW13_PRO2849	3	2	2.34053	2	3	2.45694	GTPase and tRNA-U34 5-formylation enzyme TrmE
GW13_PRO2842	36	36	33.7574	38	40	38.1818	DNA gyrase subunit B
GW13_PRO3488	6	6	5.62624	7	6	6.34928	Carbon starvation protein A paralog
GW13_PRO4326	6	6	5.62624	7	6	6.34928	Dihydrolipoamide succinyltransferase component (E2) of 2-oxoglutarate dehydrogenase complex
GW13_PRO2707	15	12	12.6478	15	14	14.177	2-amino-3-ketobutyrate coenzyme A ligase
GW13_PRO2973	24	24	22.5049	24	28	25.4833	Enoyl-CoA hydratase / Delta(3)-cis-delta(2)-trans-enoyl-CoA isomerase / 3-hydroxyacyl-CoA dehydrogenase / 3-hydroxybutyryl-CoA epimerase
GW13_PRO4441	4	6	4.696	4	7	5.41388	Ribosomal protein S12p Asp88 (E. coli) methylthiotransferase
GW13_PRO0650	7	6	6.09135	7	7	6.84928	HexuroNAte utilization operon transcriptional repressor ExuR
GW13_PRO1187	16	16	15.0033	16	19	17.1555	Histidinol-phosphatase / Imidazoleglycerol-phosphate dehydratase
GW13_PRO1274	11	13	11.2599	14	12	12.6986	D-Lactate dehydrogenase
GW13_PRO1416	25	24	22.9701	31	23	26.3325	NADH-ubiquinone oxidoreductase chain C / NADH-ubiquinone oxidoreductase chain D
GW13_PRO0284	5	6	5.16112	6	6	5.87081	Holliday junction DNA helicase RuvB
GW13_PRO2869	5	5	4.68853	5	6	5.39234	ATP synthase gamma chain
GW13_PRO4235	10	10	9.37706	11	11	10.7632	Lipoate synthase
GW13_PRO3123	42	52	44.1096	48	55	50.4665	DNA-directed RNA polymerase beta subunit
GW13_PRO2659	24	23	22.0324	29	23	25.3756	Glycyl-tRNA synthetase beta chain
GW13_PRO3336	63	74	64.274	79	71	73.299	3'-to-5' exoribonuclease RNAse R
GW13_PRO3546	2	7	4.23836	3	5	3.93541	AspartokiNAse / Homoserine dehydrogenase
GW13_PRO3105	5	8	6.1063	8	5	6.32775	Hydrogen peroxide-inducible genes activator
GW13_PRO3118	10	6	7.4867	9	8	8.30622	Transcription antitermiNAtion protein NusG
GW13_PRO0382	41	37	36.5556	43	44	42.5742	NAD-NADP-specific glutamate dehydrogenase
GW13_PRO4320	21	20	19.2192	25	21	22.4617	Citrate synthase (si)
GW13_PRO2078	4	6	4.696	5	6	5.39234	D-erythrose-4-phosphate dehydrogenase
GW13_PRO2216	4	4	3.75082	5	4	4.39234	SSU ribosomal protein S21p
GW13_PRO0373	12	15	12.6702	15	15	14.677	D-amino acid dehydrogenase small subunit
GW13_PRO4300	12	14	12.1977	15	14	14.177	Ornithine decarboxylase
GW13_PRO3101	4	4	3.75082	4	5	4.41388	Acetylornithine deacetylase
GW13_PRO3409	3	4	3.28571	3	5	3.93541	Aspartate carbamoyltransferase
GW13_PRO4321	4	2	2.80564	3	3	2.93541	Succinate dehydrogenase cytochrome b-556 subunit
GW13_PRO4032	16	10	12.1678	17	12	14.134	Peptidyl-prolyl cis-trans isomerase PpiD
GW13_PRO0095	20	19	18.2815	19	25	21.5909	trifunctioNAl transcriptional regulator/proline dehydrogenase/pyrroline-5-carboxylate dehydrogenase
GW13_PRO1968	5	8	6.1063	7	7	6.84928	Decarboxylase family protein
GW13_PRO3107	5	8	6.1063	7	7	6.84928	Unsaturated fatty acid biosythesis repressor FabR; TetR family
GW13_PRO2434	7	7	6.56394	8	8	7.82775	SSU ribosomal protein S8p (S15Ae)
GW13_PRO1586	11	10	9.84218	12	12	11.7416	Uracil phosphoribosyltransferase
GW13_PRO2447	4	5	4.22341	6	4	4.87081	LSU ribosomal protein L4p (L1e)
GW13_PRO3641	2	5	3.29318	3	4	3.43541	Survival protein SurA precursor (Peptidyl-prolyl cis-trans isomerase SurA)
GW13_PRO0638	2	5	3.29318	3	4	3.43541	putative coiled-coil protein
GW13_PRO0715	2	5	3.29318	3	4	3.43541	NAD(P) transhydrogeNAse subunit beta
GW13_PRO3999	16	16	15.0033	20	17	18.0694	1-deoxy-D-xylulose 5-phosphate synthase
GW13_PRO1201	6	11	7.98919	9	9	8.80622	Glycosyltransferase
GW13_PRO1617	12	12	11.2525	15	13	13.677	Ribosomal RNA large subunit methyltransferase N
GW13_PRO1747	3	4	3.28571	4	4	3.91388	Virulence protein VirK
GW13_PRO0417	3	2	2.34053	4	2	2.91388	Respiratory nitrate reductase alpha chain
GW13_PRO0681	3	3	2.81312	4	3	3.41388	3-hydroxypropioNAte dehydrogenase
GW13_PRO1388	3	3	2.81312	3	4	3.43541	UDP-4-amino-4-deoxy-L-arabinose--oxoglutarate aminotransferase
GW13_PRO0812	3	3	2.81312	5	2	3.39234	Pyruvate kiNAse
GW13_PRO0645	3	1	1.86794	1	2	1.47847	OxygeNAse-like protein
GW13_PRO2431	27	23	23.4277	29	29	28.3756	SSU ribosomal protein S5p (S2e)
GW13_PRO1970	8	5	6.08388	6	8	6.87081	Serine transporter
GW13_PRO3897	11	7	8.42441	7	12	9.34928	Glutamate 5-kiNAse / RNA-binding C-termiNAl domain PUA
GW13_PRO1372	19	21	18.7616	23	24	23.0048	Ribonucleotide reductase of class Ia (aerobic); alpha subunit
GW13_PRO2516	4	7	5.16859	6	6	5.87081	Transcription accessory protein (S1 RNA-binding domain)
GW13_PRO1390	6	5	5.15365	7	6	6.34928	Polymyxin resistance protein ArNA_DH; UDP-glucuronic acid decarboxylase / Polymyxin resistance protein ArNA_FT; UDP-4-amino-4-deoxy-L-arabinose formylase
GW13_PRO2379	6	5	5.15365	7	6	6.34928	TldD protein; part of TldE/TldD proteolytic complex
GW13_PRO3765	12	10	10.3073	13	13	12.7201	Glutamate-1-semialdehyde aminotransferase
GW13_PRO3301	32	33	30.4792	35	43	38.2464	Heat shock protein 60 family chaperone GroEL
GW13_PRO0426	5	7	5.63371	7	7	6.84928	UTP--glucose-1-phosphate uridylyltransferase
GW13_PRO1498	8	5	6.08388	8	7	7.32775	Pyruvate decarboxylase ; Alpha-keto-acid decarboxylase
GW13_PRO1184	10	8	8.43188	9	12	10.3062	ATP phosphoribosyltransferase
GW13_PRO0702	2	5	3.29318	4	2	2.91388	L-proline glycine betaine ABC transport system permease protein ProV
GW13_PRO2930	5	5	4.68853	8	4	5.82775	Homolog of E. coli HemX protein
GW13_PRO1637	10	9	8.90447	13	10	11.2201	Cysteine desulfurase ; IscS subfamily
GW13_PRO0529	4	3	3.27823	3	5	3.93541	ATP-dependent 23S rRNA helicase DbpA
GW13_PRO1203	14	16	14.0731	19	17	17.5909	UDP-glucose 4-epimerase
GW13_PRO0045	44	35	37.0058	49	47	46.945	DNA helicase IV
GW13_PRO1478	8	12	9.39201	15	7	10.677	Enoyl-CoA hydratase / Delta(3)-cis-delta(2)-trans-enoyl-CoA isomerase / 3-hydroxyacyl-CoA dehydrogenase / 3-hydroxybutyryl-CoA epimerase
GW13_PRO1678	10	12	10.3222	13	14	13.2201	Translation elongation factor LepA
GW13_PRO0624	11	10	9.84218	12	14	12.7416	Alcohol dehydrogenase
GW13_PRO2272	12	12	11.2525	17	13	14.634	rRNA small subunit methyltransferase I
GW13_PRO1761	2	3	2.348	3	3	2.93541	Gamma-aminobutyrate:alpha-ketoglutarate aminotransferase
GW13_PRO3133	2	3	2.348	3	3	2.93541	Thiamin biosynthesis protein ThiC
GW13_PRO4273	2	3	2.348	3	3	2.93541	Phosphate starvation-inducible ATPase PhoH with RNA binding motif
GW13_PRO0524	4	4	3.75082	6	4	4.87081	Fumarate and nitrate reduction regulatory protein
GW13_PRO0746	2	2	1.87541	3	2	2.43541	Pyridoxamine 5'-phosphate oxidase
GW13_PRO0008	2	2	1.87541	3	2	2.43541	Lipid A export ATP-binding/permease protein MsbA
GW13_PRO1189	1	2	1.4103	1	3	1.97847	Phosphoribosylformimino-5-aminoimidazole carboxamide ribotide isomerase
GW13_PRO1278	2	2	1.87541	2	3	2.45694	3-oxoacyl-[acyl-carrier protein] reductase
GW13_PRO1502	4	2	2.80564	4	3	3.41388	Nucleoside permease NupC
GW13_PRO2275	2	2	1.87541	2	3	2.45694	Phosphoheptose isomerase
GW13_PRO2972	2	2	1.87541	2	3	2.45694	3-ketoacyl-CoA thiolase @ Acetyl-CoA acetyltransferase
GW13_PRO3157	5	4	4.21594	5	6	5.39234	5-methyltetrahydrofolate--homocysteine methyltransferase
GW13_PRO3249	2	2	1.87541	2	3	2.45694	transcriptional regulatory protein basR/pmrA
GW13_PRO3357	2	2	1.87541	2	3	2.45694	SSU ribosomal protein S18p
GW13_PRO3548	1	2	1.4103	1	3	1.97847	Threonine synthase
GW13_PRO4499	3	2	2.34053	3	3	2.93541	Translation initiation factor 1
GW13_PRO3416	6	4	4.68106	3	8	5.43541	Carbamate kiNAse
GW13_PRO2105	1	2	1.4103	2	1	1.45694	Radical SAM family enzyme; coproporphyrinogen III oxidase like protein; oxygen-independent; clustered with nucleoside-triphosphatase RdgB
GW13_PRO3776	1	2	1.4103	2	1	1.45694	2;3;4;5-tetrahydropyridine-2;6-dicarboxylate N-succinyltransferase
GW13_PRO0038	2	4	2.82059	4	2	2.91388	ATP-dependent protease La Type II
GW13_PRO0996	1	2	1.4103	2	1	1.45694	Latent glucokiNAse ycfX
GW13_PRO2048	2	1	1.40282	1	2	1.47847	Tyrosine recombiNAse XerD
GW13_PRO0212	2	1	1.40282	1	2	1.47847	Lysine-N-methylase
GW13_PRO2437	2	1	1.40282	1	2	1.47847	LSU ribosomal protein L24p (L26e)
GW13_PRO2726	2	1	1.40282	1	2	1.47847	LSU ribosomal protein L28p
GW13_PRO3683	4	2	2.80564	2	4	2.95694	D-alanine--D-alanine ligase
GW13_PRO3710	9	11	9.38453	12	13	12.2416	Dihydrolipoamide acetyltransferase component of pyruvate dehydrogenase complex
GW13_PRO1379	7	8	7.03653	9	10	9.30622	Anaerobic glycerol-3-phosphate dehydrogenase subunit A
GW13_PRO1942	13	15	13.1354	19	17	17.5909	Enolase
GW13_PRO4214	5	5	4.68853	7	6	6.34928	Universal stress protein G
GW13_PRO1971	8	10	8.44683	12	11	11.2416	L-serine dehydratase
GW13_PRO4098	7	5	5.61876	7	8	7.34928	Peptidyl-prolyl cis-trans isomerase PpiB
GW13_PRO2238	3	5	3.7583	6	3	4.37081	Inner membrane protein YqjK
GW13_PRO0716	3	2	2.34053	2	4	2.95694	NAD(P) transhydrogeNAse alpha subunit
GW13_PRO3518	1	3	1.88289	2	2	1.95694	Purine nucleoside phosphorylase
GW13_PRO3746	1	3	1.88289	2	2	1.95694	C4-type zinc finger protein; DksA/TraR family
GW13_PRO0090	1	3	1.88289	2	2	1.95694	Flavoprotein wrbA
GW13_PRO3681	3	1	1.86794	2	2	1.95694	UDP-N-acetylglucosamine--N-acetylmuramyl-(pentapeptide) pyrophosphoryl-undecaprenol N-acetylglucosamine transferase
GW13_PRO2464	3	3	2.81312	4	4	3.91388	FKBP-type peptidyl-prolyl cis-trans isomerase SlyD
GW13_PRO0904	3	3	2.81312	4	4	3.91388	Putative oxidoreductase YeaE; aldo/keto reductase family
GW13_PRO1858	6	6	5.62624	9	7	7.80622	Cell invasion protein sipC (Effector protein SipC)
GW13_PRO2429	3	4	3.28571	5	4	4.39234	LSU ribosomal protein L15p (L27Ae)
GW13_PRO0453	3	4	3.28571	5	4	4.39234	Tryptophan synthase beta chain
GW13_PRO3119	4	3	3.27823	4	5	4.41388	LSU ribosomal protein L11p (L12e)
GW13_PRO3995	5	3	3.74335	5	5	4.89234	Transcription termiNAtion protein NusB
GW13_PRO0031	11	8	8.897	13	12	12.2201	23S rRNA (guanine-N-2-) -methyltransferase rlmL
GW13_PRO4371	5	6	5.16112	6	9	7.37081	Putative phosphatase
GW13_PRO4021	8	6	6.55647	11	8	9.26316	Cytochrome O ubiquinol oxidase subunit II
GW13_PRO1414	7	7	6.56394	9	10	9.30622	NADH-ubiquinone oxidoreductase chain F
GW13_PRO2910	22	18	18.7392	32	23	26.811	ATP-dependent DNA helicase Rep
GW13_PRO0061	6	5	5.15365	8	7	7.32775	Inositol phosphate phosphatase sopB
GW13_PRO2192	4	2	2.80564	7	2	4.34928	Type I secretion outer membrane protein; TolC precursor
GW13_PRO2708	3	4	3.28571	3	7	4.93541	ADP-L-glycero-D-manno-heptose-6-epimerase
GW13_PRO0858	3	4	3.28571	3	7	4.93541	Threonyl-tRNA synthetase
GW13_PRO1660	1	4	2.35548	2	3	2.45694	PhosphoribosylformylglyciNAmidine synthase; synthetase subunit / PhosphoribosylformylglyciNAmidine synthase; glutamine amidotransferase subunit
GW13_PRO2863	7	5	5.61876	11	6	8.26316	putative dipeptide/oligopeptide/nickel ABC-type transport system periplasmic component
GW13_PRO3526	12	9	9.8347	12	16	13.7416	ABC transporter; ATP-binding protein
GW13_PRO2289	25	28	24.8604	45	28	35.5311	Polyribonucleotide nucleotidyltransferase
GW13_PRO2425	5	3	3.74335	4	6	4.91388	SSU ribosomal protein S11p (S14e)
GW13_PRO1479	6	6	5.62624	9	8	8.30622	3-ketoacyl-CoA thiolase @ Acetyl-CoA acetyltransferase
GW13_PRO2355	2	3	2.348	3	4	3.43541	SSU ribosomal protein S9p (S16e)
GW13_PRO2681	3	2	2.34053	4	3	3.41388	PTS system; mannitol-specific IIC component / PTS system; mannitol-specific IIB component / PTS system; mannitol-specific IIA component
GW13_PRO2992	3	6	4.23089	6	5	5.37081	Nitrogen regulation protein NR(I)
GW13_PRO1199	6	3	4.20847	5	6	5.39234	Mannose-1-phosphate guanylyltransferase (GDP)
GW13_PRO3198	8	3	5.1387	4	7	5.41388	Replicative DNA helicase
GW13_PRO1161	1	2	1.4103	2	2	1.95694	CoA-acylating propioNAldehyde dehydrogenase
GW13_PRO1633	1	4	2.35548	2	4	2.95694	Chaperone protein HscA
GW13_PRO0228	1	2	1.4103	2	2	1.95694	FIG00637942: hypothetical protein
GW13_PRO2435	1	2	1.4103	2	2	1.95694	SSU ribosomal protein S14p (S29e) @ SSU ribosomal protein S14p (S29e); zinc-independent
GW13_PRO2619	1	2	1.4103	2	2	1.95694	C4-dicarboxylate transporter DctA
GW13_PRO2853	2	2	1.87541	4	2	2.91388	Putative oxidoreductase
GW13_PRO3080	1	1	0.937706	2	1	1.45694	Cell division protein FtsN
GW13_PRO3954	1	2	1.4103	2	2	1.95694	D-alanine--D-alanine ligase A
GW13_PRO3982	2	3	2.348	4	3	3.41388	Preprotein translocase subunit YajC
GW13_PRO4209	1	1	0.937706	2	1	1.45694	Alkyl hydroperoxide reductase protein F
GW13_PRO1311	1	1	0.937706	1	2	1.47847	PTS system fructose-specific transporter subunits IIBC
GW13_PRO1720	2	1	1.40282	2	2	1.95694	Heat shock protein GrpE
GW13_PRO2345	1	1	0.937706	1	2	1.47847	Cytosine deamiNAse
GW13_PRO2380	1	1	0.937706	1	2	1.47847	FIG005080: Possible exported protein
GW13_PRO2991	1	1	0.937706	1	2	1.47847	Coproporphyrinogen III oxidase; oxygen-independent
GW13_PRO3067	2	1	1.40282	2	2	1.95694	Triosephosphate isomerase
GW13_PRO3207	5	1	2.79817	5	2	3.39234	Single-stranded DNA-binding protein
GW13_PRO3544	2	1	1.40282	2	2	1.95694	Aerobic respiration control protein arcA
GW13_PRO0371	4	3	3.27823	4	6	4.91388	transcriptional regulator for fatty acid degradation FadR; GntR family
GW13_PRO0475	1	1	0.937706	1	2	1.47847	Orotidine 5'-phosphate decarboxylase
GW13_PRO0799	1	1	0.937706	1	2	1.47847	transcriptional regulator; MerR family; associated with photolyase
GW13_PRO0871	1	1	0.937706	1	2	1.47847	Catalase
GW13_PRO0982	2	1	1.40282	2	2	1.95694	FIG002903: a protein of unknown function perhaps involved in purine metabolism
GW13_PRO1083	2	2	1.87541	3	3	2.93541	Putative hydrolase YcdX
GW13_PRO2647	2	2	1.87541	3	3	2.93541	Phosphoethanolamine transferase specific for the outer Kdo residue of lipopolysaccharide
GW13_PRO0464	19	17	16.8712	27	27	26.4187	DNA topoisomerase I
GW13_PRO2087	7	8	7.03653	9	14	11.3062	Biosynthetic arginine decarboxylase
GW13_PRO1912	2	5	3.29318	5	3	3.89234	Sulfate adenylyltransferase subunit 1
GW13_PRO1649	6	9	7.04401	12	10	10.7416	Serine hydroxymethyltransferase
GW13_PRO2468	2	3	2.348	3	5	3.93541	Glutathione-regulated potassium-efflux system ATP-binding protein
GW13_PRO4056	4	3	3.27823	6	5	5.37081	Membrane fusion protein of RND family multidrug efflux pump
GW13_PRO3992	4	4	3.75082	6	7	6.37081	Ribonucleotide reductase transcriptional regulator NrdR
GW13_PRO4279	2	5	3.29318	5	4	4.39234	N-acetylglucosamine-6P-responsive transcriptional repressor NAgC; ROK family
GW13_PRO4200	2	3	2.348	4	4	3.91388	Carbon starvation protein A
GW13_PRO0801	6	4	4.68106	8	8	7.82775	COG1683: Uncharacterized conserved protein / FIG143828: Hypothetical protein YbgA
GW13_PRO0545	5	6	5.16112	10	8	8.78469	ATP-dependent helicase HrpA
GW13_PRO1022	3	5	3.7583	7	5	5.84928	Acyl carrier protein
GW13_PRO2660	6	3	4.20847	6	7	6.37081	Glycyl-tRNA synthetase alpha chain
GW13_PRO0977	3	3	2.81312	5	5	4.89234	Isocitrate dehydrogenase
GW13_PRO1600	2	3	2.348	3	6	4.43541	Inosine-5'-monophosphate dehydrogenase
GW13_PRO1558	2	4	2.82059	5	4	4.39234	NADP-dependent malic enzyme
GW13_PRO3397	1	2	1.4103	3	1	1.93541	RelE/StbE replicon stabilization toxin
GW13_PRO3788	1	2	1.4103	3	1	1.93541	Outer membrane protein H precursor
GW13_PRO3984	1	2	1.4103	3	1	1.93541	Protein-export membrane protein SecF
GW13_PRO2359	1	3	1.88289	3	2	2.43541	Outer membrane stress sensor protease DegQ; serine protease
GW13_PRO0450	1	3	1.88289	3	2	2.43541	Protein yciF
GW13_PRO1468	4	1	2.33305	3	3	2.93541	3-oxoacyl-[acyl-carrier-protein] synthase; KASI
GW13_PRO1521	4	3	3.27823	5	8	6.39234	Phosphoenolpyruvate-protein phosphotransferase of PTS system
GW13_PRO0855	1	2	1.4103	2	4	2.95694	LSU ribosomal protein L20p
GW13_PRO0015	2	2	1.87541	3	5	3.93541	S-adenosylmethionine-dependent methyltransferase FunctioNAlly Coupled to the MukBEF Chromosome Partitioning Mechanism
GW13_PRO1573	2	2	1.87541	3	5	3.93541	Phosphoribosylaminoimidazole-succinocarboxamide synthase
GW13_PRO1578	1	2	1.4103	3	2	2.43541	Glycerate kiNAse
GW13_PRO3200	2	1	1.40282	2	3	2.45694	Biosynthetic Aromatic amino acid aminotransferase alpha
GW13_PRO3787	2	1	1.40282	2	3	2.45694	Outer membrane protein assembly factor YaeT precursor
GW13_PRO1943	6	2	3.73588	3	7	4.93541	CTP synthase
GW13_PRO1313	1	1	0.937706	2	2	1.95694	Fructose-specific phosphocarrier protein HPr
GW13_PRO4055	6	2	3.73588	4	7	5.41388	RND efflux system; inner membrane transporter CmeB
GW13_PRO1601	10	7	7.95929	18	17	17.1124	Exodeoxyribonuclease VII large subunit
GW13_PRO2717	2	4	2.82059	5	7	5.89234	Lipopolysaccharide 1;6-galactosyltransferase
GW13_PRO2912	6	9	7.04401	16	16	15.6555	ATP-dependent RNA helicase RhlB
GW13_PRO2742	1	2	1.4103	3	3	2.93541	tRNA (guanosine(18)-2'-O)-methyltransferase
GW13_PRO0314	1	2	1.4103	3	3	2.93541	FIG01045215: hypothetical protein
GW13_PRO2428	2	1	1.40282	3	3	2.93541	Preprotein translocase secY subunit
GW13_PRO2528	1	3	1.88289	4	2	2.91388	transcriptional activator of maltose regulon; MalT
GW13_PRO3358	1	3	1.88289	4	3	3.41388	LSU ribosomal protein L9p
GW13_PRO2940	2	1	1.40282	2	4	2.95694	Protein of unknown function DUF484
GW13_PRO0470	3	1	1.86794	3	4	3.43541	Aconitate hydratase @ 2-methylisocitrate dehydratase
GW13_PRO0290	1	2	1.4103	3	4	3.43541	Pyruvate kiNAse
GW13_PRO2943	2	1	1.40282	5	3	3.89234	ATP-dependent DNA helicase UvrD/PcrA
GW13_PRO2390	1	2	1.4103	4	4	3.91388	Biotin carboxyl carrier protein of acetyl-CoA carboxylase
GW13_PRO0483	1	1	0.937706	2	4	2.95694	Enoyl-[acyl-carrier-protein] reductase
GW13_PRO2539	1	1	0.937706	3	3	2.93541	Aspartate-semialdehyde dehydrogenase
GW13_PRO3615	1	6	3.30066	6	5	5.37081	Carbamoyl-phosphate synthase large chain
GW13_PRO3771	4	3	3.27823	12	12	11.7416	Deoxyguanosinetriphosphate triphosphohydrolase ; subgroup 1
GW13_PRO1031	4	2	2.80564	7	13	9.84928	Ribonuclease E
GW13_PRO1832	0	0	0	2	3	2.45694	Formate hydrogenlyase transcriptional activator
GW13_PRO1708	0	0	0	1	2	1.47847	2-keto-3-deoxy-D-arabino-heptulosoNAte-7-phosphate synthase I alpha
GW13_PRO1805	0	0	0	1	2	1.47847	Sorbitol-6-phosphate 2-dehydrogenase
GW13_PRO2227	0	0	0	2	1	1.45694	23S rRNA (guanine-N-2-) -methyltransferase rlmG
GW13_PRO2721	0	0	0	2	1	1.45694	Lipopolysaccharide heptosyltransferase III
GW13_PRO2969	0	0	0	1	2	1.47847	3-polyprenyl-4-hydroxybenzoate carboxy-lyase
GW13_PRO4244	0	0	0	2	1	1.45694	LSU m3Psi1915 methyltransferase RlmH
GW13_PRO0898	0	0	0	2	1	1.45694	L-asparagiNAse I; cytoplasmic
GW13_PRO1830	1	0	0.465116	2	2	1.95694	[NiFe] hydrogeNAse metallocenter assembly protein HypD
GW13_PRO0533	0	1	0.47259	1	3	1.97847	Universal stress protein G
GW13_PRO3639	0	0	0	3	1	1.93541	SSU rRNA (adenine(1518)-N(6)/adenine(1519)-N(6))-dimethyltransferase ## SSU rRNA m6;m6-A1518-1519
GW13_PRO0939	1	0	0.465116	2	3	2.45694	Nickel ABC transporter; periplasmic nickel-binding protein nikA2
GW13_PRO1251	2	0	0.930233	3	3	2.93541	ADP-ribosylglycohydrolase YegU
GW13_PRO0988	0	0	0	6	0	2.87081	Tripeptide aminopeptidase
GW13_PRO4255	0	0	0	0	4	2	PropioNAte catabolism operon regulatory protein PrpR
GW13_PRO1198	0	1	0.47259	3	1	1.93541	Phosphomannomutase
GW13_PRO2451	0	0	0	0	3	1.5	Bacterioferritin
GW13_PRO0065	0	0	0	0	3	1.5	Putative two component system histidine kiNAse YedV
GW13_PRO1791	2	0	0.930233	2	3	2.45694	S-ribosylhomocysteine lyase / Autoinducer-2 production protein LuxS
GW13_PRO1653	0	0	0	2	0	0.956938	Lysine/cadaverine antiporter membrane protein CadB
GW13_PRO1870	0	0	0	0	2	1	Type III secretion inner membrane channel protein (LcrD-HrcV-EscV-SsaV)
GW13_PRO2537	0	1	0.47259	2	1	1.45694	1;4-alpha-glucan (glycogen) branching enzyme; GH-13-type
GW13_PRO3247	0	1	0.47259	2	1	1.45694	L-Proline/Glycine betaine transporter ProP
GW13_PRO0386	0	0	0	0	2	1	HydrogeNAse maturation factor HoxQ
GW13_PRO3930	0	0	0	2	0	0.956938	Type III restriction-modification system methylation subunit
GW13_PRO4028	0	0	0	0	2	1	ATP-dependent Clp protease proteolytic subunit
GW13_PRO4403	0	0	0	0	2	1	ABC transporter multidrug efflux pump; fused ATP-binding domains
GW13_PRO4407	0	2	0.94518	2	2	1.95694	ATP-dependent helicase DinG/Rad3
GW13_PRO0807	0	0	0	0	2	1	TetrathioNAte reductase subunit A
GW13_PRO0097	0	0	0	0	2	1	Proline/sodium symporter PutP @ PropioNAte/sodium symporter
GW13_PRO1138	2	0	0.930233	2	2	1.95694	Cobalamin biosynthesis protein CbiG
GW13_PRO1413	1	0	0.465116	1	2	1.47847	NADH-ubiquinone oxidoreductase chain G
GW13_PRO1644	1	0	0.465116	1	2	1.47847	Anaerobic sulfite reductase subunit C
GW13_PRO1764	2	0	0.930233	2	2	1.95694	FIG00638941: hypothetical protein
GW13_PRO4120	2	0	0.930233	2	2	1.95694	hypothetical protein
GW13_PRO1007	0	0	0	0	1	0.5	YcfP protein: probably an esterase that is part of a salvage cluster
GW13_PRO1018	0	0	0	1	0	0.478469	Thymidylate kiNAse
GW13_PRO1032	0	0	0	1	0	0.478469	Flagellar hook-associated protein FlgL
GW13_PRO1049	0	0	0	0	1	0.5	Virulence factor MviM
GW13_PRO1052	0	0	0	0	1	0.5	MFS superfamily export protein YceL
GW13_PRO1057	0	0	0	0	1	0.5	Putative cytoplasmic protein
GW13_PRO1105	0	0	0	1	0	0.478469	hypothetical protein
GW13_PRO1116	0	0	0	1	0	0.478469	FIG01057005: hypothetical protein
GW13_PRO1167	0	0	0	0	1	0.5	PropioNAte kiNAse; propanediol utilization
GW13_PRO1172	0	0	0	0	1	0.5	D-alanyl-D-alanine carboxypeptidase
GW13_PRO1242	0	0	0	0	1	0.5	Putative inner membrane protein
GW13_PRO1304	0	0	0	0	1	0.5	Phosphoserine phosphatase
GW13_PRO1333	0	1	0.47259	1	1	0.978469	LSU ribosomal protein L25p
GW13_PRO1345	0	2	0.94518	1	2	1.47847	Cytochrome c-type biogenesis protein CcmE; heme chaperone
GW13_PRO1359	0	0	0	1	0	0.478469	Putative ATP-binding component of a transport system
GW13_PRO1422	0	0	0	0	1	0.5	Nucleotidase YfbR; HD superfamily
GW13_PRO1425	0	0	0	1	0	0.478469	FIG00361523: hypothetical protein
GW13_PRO1454	0	0	0	1	0	0.478469	Amidophosphoribosyltransferase
GW13_PRO1487	0	0	0	0	1	0.5	Phosphoglycerate transport regulatory protein PgtC
GW13_PRO1488	0	0	0	1	0	0.478469	FIG01046403: hypothetical protein
GW13_PRO1516	0	1	0.47259	1	1	0.978469	Cell division protein ZipA
GW13_PRO1544	0	0	0	0	1	0.5	Ethanolamine ammonia-lyase light chain
GW13_PRO1565	0	0	0	0	1	0.5	Glutamate synthase [NADPH] small chain
GW13_PRO1584	0	0	0	1	0	0.478469	Chromosomal replication initiator protein DNAA
GW13_PRO1605	0	0	0	1	0	0.478469	RatA homolog
GW13_PRO1663	0	0	0	0	1	0.5	tRNA-specific adenosine-34 deamiNAse
GW13_PRO1666	0	0	0	0	1	0.5	N-acetylmuramic acid 6-phosphate etherase
GW13_PRO0168	0	0	0	1	0	0.478469	Putative endopeptidase
GW13_PRO0017	0	0	0	0	1	0.5	Chromosome partition protein MukE
GW13_PRO1705	0	0	0	0	1	0.5	Chorismate mutase I / PrepheNAte dehydratase
GW13_PRO0172	0	0	0	0	1	0.5	gp5
GW13_PRO1763	0	0	0	0	1	0.5	CsiR; transcriptional repressor of CsiD
GW13_PRO1774	0	0	0	0	1	0.5	transcriptional regulator; GntR family domain / Aspartate aminotransferase
GW13_PRO1781	0	0	0	0	1	0.5	L-proline glycine betaine ABC transport system permease protein ProV
GW13_PRO0018	0	1	0.47259	0	2	1	Chromosome partition protein MukB
GW13_PRO1814	0	0	0	0	1	0.5	FIG01045783: hypothetical protein
GW13_PRO1849	0	0	0	0	1	0.5	Type III secretion transcriptional regulator HilD
GW13_PRO1868	0	0	0	0	1	0.5	Probable ATP synthase SpaL (Invasion protein InvC)
GW13_PRO1881	0	0	0	1	0	0.478469	FIG01046482: hypothetical protein
GW13_PRO0196	0	0	0	0	1	0.5	Phage minor tail protein
GW13_PRO1979	0	0	0	1	0	0.478469	L-fuculokiNAse
GW13_PRO2005	0	0	0	0	1	0.5	Adenosine (5')-pentaphospho-(5'')-adenosine pyrophosphohydrolase
GW13_PRO2009	0	0	0	0	1	0.5	Oxidoreductase; aldo/keto reductase family
GW13_PRO2023	0	1	0.47259	0	2	1	LysR-family transcriptional regulator STM3020
GW13_PRO2058	0	1	0.47259	1	1	0.978469	Glycine dehydrogenase
GW13_PRO2096	0	0	0	0	1	0.5	Glutathione synthetase
GW13_PRO2102	0	0	0	1	0	0.478469	Integral membrane protein YggT; involved in response to extracytoplasmic stress (osmotic shock)
GW13_PRO2109	0	0	0	0	1	0.5	FIG004016: Uncharacterized protein YggN
GW13_PRO2131	0	0	0	1	0	0.478469	Putative oxidoreductase
GW13_PRO2132	0	0	0	0	1	0.5	Aldehyde dehydrogenase
GW13_PRO2193	0	0	0	1	0	0.478469	Possible lipoprotein
GW13_PRO2248	0	0	0	0	1	0.5	2-ketobutyrate formate-lyase / Pyruvate formate-lyase
GW13_PRO2250	0	0	0	1	0	0.478469	L-threonine transporter; Anaerobically inducible
GW13_PRO2285	0	1	0.47259	1	1	0.978469	Luciferase-like monooxygeNAse
GW13_PRO2292	0	1	0.47259	1	1	0.978469	Ribosome-binding factor A
GW13_PRO2295	0	1	0.47259	1	1	0.978469	FIG000325: clustered with transcription termiNAtion protein NusA
GW13_PRO2302	0	0	0	0	1	0.5	Dihydropteroate synthase
GW13_PRO2357	0	0	0	0	1	0.5	ATPase; AFG1 family
GW13_PRO2376	0	1	0.47259	1	1	0.978469	Fusaric acid resistance protein fusE
GW13_PRO2394	0	0	0	1	0	0.478469	Ribosomal protein L11 methyltransferase
GW13_PRO2444	0	1	0.47259	1	1	0.978469	SSU ribosomal protein S19p (S15e)
GW13_PRO2461	0	0	0	1	0	0.478469	YheO-like PAS domain
GW13_PRO2486	0	0	0	0	1	0.5	Nitrite reductase [NAD(P)H] large subunit
GW13_PRO2498	0	1	0.47259	1	1	0.978469	Shikimate kiNAse I
GW13_PRO2509	0	1	0.47259	1	1	0.978469	33 kDa chaperonin (Heat shock protein 33) (HSP33)
GW13_PRO0253	0	1	0.47259	1	1	0.978469	Flagellar biosynthesis protein FlhA
GW13_PRO2544	0	1	0.47259	1	1	0.978469	Putative oxidoreductase
GW13_PRO2553	0	0	0	0	1	0.5	Glycerophosphoryl diester phosphodiesterase
GW13_PRO2598	0	0	0	0	1	0.5	Protein involved in catabolism of exterNAl DNA
GW13_PRO2611	0	0	0	1	0	0.478469	LysR family transcriptional regulator YhjC
GW13_PRO2615	0	0	0	0	1	0.5	GGDEF/EAL domain protein YhjH
GW13_PRO2630	0	0	0	1	0	0.478469	FIG005274: hypothetical protein
GW13_PRO2641	0	0	0	0	1	0.5	Dipeptide-binding ABC transporter; periplasmic substrate-binding component
GW13_PRO2654	0	1	0.47259	1	1	0.978469	probable exported protein YPO4070
GW13_PRO0266	0	0	0	0	1	0.5	Phage tail fiber protein
GW13_PRO2678	0	0	0	0	1	0.5	Selenocysteine-specific translation elongation factor
GW13_PRO0270	0	0	0	0	1	0.5	Mobile element protein
GW13_PRO2702	0	1	0.47259	1	1	0.978469	2;3-bisphosphoglycerate-independent phosphoglycerate mutase
GW13_PRO0272	0	0	0	0	1	0.5	FIG01048500: hypothetical protein
GW13_PRO2736	0	0	0	0	1	0.5	FIG01045246: hypothetical protein
GW13_PRO2879	0	0	0	1	0	0.478469	tRNA uridine 5-carboxymethylaminomethyl modification enzyme GidA
GW13_PRO2893	0	0	0	1	0	0.478469	transcriptional regulator; GntR family
GW13_PRO2917	0	1	0.47259	0	2	1	regulator of length of O-antigen component of lipopolysaccharide chains
GW13_PRO2925	0	0	0	1	0	0.478469	4-alpha-L-fucosyltransferase
GW13_PRO2926	0	0	0	1	0	0.478469	Putative ECA polymerase
GW13_PRO2944	0	0	0	1	0	0.478469	Magnesium and cobalt transport protein CorA
GW13_PRO3041	0	0	0	1	0	0.478469	L-rhamnose operon regulatory protein RhaS
GW13_PRO3044	0	0	0	1	0	0.478469	L-rhamnose-proton symporter
GW13_PRO3065	0	0	0	1	0	0.478469	transcriptional regulator; GntR family
GW13_PRO3094	0	0	0	0	1	0.5	5;10-methylenetetrahydrofolate reductase
GW13_PRO3293	0	0	0	0	1	0.5	Cytochrome c-type biogenesis protein DsbD; protein-disulfide reductase
GW13_PRO0332	0	0	0	1	0	0.478469	Putative transport protein
GW13_PRO3325	0	0	0	0	1	0.5	ATPase YjeE; predicted to have essential role in cell wall biosynthesis
GW13_PRO3329	0	1	0.47259	1	1	0.978469	RNA-binding protein Hfq
GW13_PRO3362	0	1	0.47259	1	1	0.978469	D-serine/D-alanine/glycine transporter
GW13_PRO3382	0	1	0.47259	1	1	0.978469	UDP-N-acetylmuramate:L-alanyl-gamma-D-glutamyl-meso-diaminopimelate ligase
GW13_PRO0339	0	0	0	0	1	0.5	Cold shock protein CspA
GW13_PRO3464	0	0	0	1	0	0.478469	Dienelactone hydrolase family
GW13_PRO3521	0	0	0	0	1	0.5	Lipoate-protein ligase A
GW13_PRO3523	0	0	0	1	0	0.478469	Phosphoserine phosphatase
GW13_PRO3531	0	0	0	1	0	0.478469	Right origin-binding protein
GW13_PRO0355	0	0	0	0	1	0.5	INActive homolog of metal-dependent proteases; putative molecular chaperone
GW13_PRO3619	0	0	0	0	1	0.5	Crotonobetaine carnitine-CoA ligase
GW13_PRO3666	0	1	0.47259	1	1	0.978469	2-isopropylmalate synthase
GW13_PRO3673	0	0	0	1	0	0.478469	rRNA small subunit methyltransferase H
GW13_PRO3734	0	0	0	1	0	0.478469	Fimbrial protein YadK
GW13_PRO3754	0	0	0	1	0	0.478469	Ferric hydroxamate ABC transporter ; periplasmic substrate binding protein FhuD
GW13_PRO3884	0	0	0	1	0	0.478469	Butyryl-CoA dehydrogenase
GW13_PRO3898	0	0	0	1	0	0.478469	Gamma-glutamyl phosphate reductase
GW13_PRO3906	0	1	0.47259	1	1	0.978469	Putative hydrolase or acyltransferase
GW13_PRO3935	0	0	0	0	1	0.5	transcriptional regulator; AraC family
GW13_PRO3985	0	0	0	0	1	0.5	Glyoxalase family protein
GW13_PRO3993	0	0	0	0	1	0.5	Diaminohydroxyphosphoribosylaminopyrimidine deamiNAse / 5-amino-6-(5-phosphoribosylamino)uracil reductase
GW13_PRO4012	0	0	0	0	1	0.5	FIG001943: hypothetical protein YajQ
GW13_PRO4061	0	0	0	0	1	0.5	Primosomal replication protein N prime prime
GW13_PRO4078	0	0	0	1	0	0.478469	Probable secreted protein
GW13_PRO4085	0	1	0.47259	1	1	0.978469	FIG000875: Thioredoxin domain-containing protein EC-YbbN
GW13_PRO4095	0	0	0	0	1	0.5	Phosphoribosylaminoimidazole carboxylase ATPase subunit
GW13_PRO4142	0	0	0	1	0	0.478469	Phage portal
GW13_PRO4166	0	0	0	1	0	0.478469	Putative ATPase involved in DNA repair
GW13_PRO4170	0	0	0	1	0	0.478469	Outer membrane esterase
GW13_PRO4171	0	0	0	0	1	0.5	NtrC family transcriptional regulator; ATPase domain
GW13_PRO0419	0	0	0	1	0	0.478469	Respiratory nitrate reductase delta chain
GW13_PRO4198	0	0	0	1	0	0.478469	2;3-dihydro-2;3-dihydroxybenzoate dehydrogenase [enterobactin] siderophore
GW13_PRO4204	0	0	0	0	1	0.5	Co-activator of prophage gene expression IbrB
GW13_PRO4206	0	0	0	1	0	0.478469	LysR-family transcriptional regulator YbeF
GW13_PRO4216	0	0	0	0	1	0.5	Uncharacterized zinc-type alcohol dehydrogenase-like protein ybdR
GW13_PRO4259	0	0	0	0	1	0.5	Putative molecular chaperone; DNAJ family
GW13_PRO4270	0	0	0	1	0	0.478469	Magnesium and cobalt efflux protein CorC
GW13_PRO4413	0	1	0.47259	1	1	0.978469	Potassium efflux system KefA protein / Small-conductance mechanosensitive channel
GW13_PRO4414	0	0	0	0	1	0.5	Glutamate transport ATP-binding protein
GW13_PRO4458	0	0	0	0	1	0.5	Ribosomal protein S6 glutaminyl transferase
GW13_PRO4461	0	0	0	0	1	0.5	Putrescine transport ATP-binding protein PotG
GW13_PRO0448	0	1	0.47259	1	1	0.978469	Manganese catalase
GW13_PRO4530	0	0	0	0	1	0.5	hypothetical protein
GW13_PRO0481	0	0	0	1	0	0.478469	Exoribonuclease II
GW13_PRO0482	0	0	0	0	1	0.5	FIG01220641: hypothetical protein
GW13_PRO0052	0	0	0	1	0	0.478469	AraC family transcription regulator
GW13_PRO0565	0	0	0	0	1	0.5	Putative esterase
GW13_PRO0613	0	0	0	1	0	0.478469	transcriptional regulator; TetR family
GW13_PRO0620	0	1	0.47259	1	1	0.978469	Formate dehydrogenase N alpha subunit @ selenocysteine-containing
GW13_PRO0659	0	0	0	1	0	0.478469	HydrogeNAse maturation factor HoxQ / HydrogeNAse maturation factor HoxR
GW13_PRO0667	0	0	0	0	1	0.5	Succinate-semialdehyde dehydrogenase
GW13_PRO0687	0	0	0	1	0	0.478469	Starvation sensing protein RspB
GW13_PRO0720	0	0	0	0	1	0.5	transcriptional regulatory protein RstA
GW13_PRO0791	0	0	0	1	0	0.478469	Secretion system effector SseC
GW13_PRO0818	0	0	0	0	1	0.5	Cysteine desulfurase ; SufS subfamily
GW13_PRO0840	0	0	0	1	0	0.478469	Long-chain-fatty-acid--CoA ligase
GW13_PRO0868	0	1	0.47259	1	1	0.978469	FIG00638530: hypothetical protein
GW13_PRO0965	0	1	0.47259	1	1	0.978469	Gifsy-2 prophage protein
GW13_PRO0418	1	0	0.465116	2	0	0.956938	Respiratory nitrate reductase beta chain
GW13_PRO0717	1	0	0.465116	2	0	0.956938	Protein ydgH precursor
GW13_PRO1265	1	0	0.465116	1	1	0.978469	FIG00638377: hypothetical protein
GW13_PRO1312	1	0	0.465116	1	1	0.978469	1-phosphofructokiNAse
GW13_PRO0137	1	0	0.465116	1	1	0.978469	Flagellum-specific ATP synthase FliI
GW13_PRO2276	1	0	0.465116	1	1	0.978469	21 kDa hemolysin precursor
GW13_PRO2900	1	0	0.465116	1	1	0.978469	Dihydroxy-acid dehydratase
GW13_PRO3064	1	0	0.465116	1	1	0.978469	hypothetical protein
GW13_PRO3411	2	0	0.930233	2	1	1.45694	Arginine pathway regulatory protein ArgR; repressor of arg regulon
GW13_PRO4110	1	0	0.465116	1	1	0.978469	transcriptional regulator of fimbriae expression FimY
GW13_PRO0493	1	0	0.465116	1	1	0.978469	Phage shock protein A
GW13_PRO0834	1	0	0.465116	1	1	0.978469	Crotonobetainyl-CoA dehydrogenase
GW13_PRO0967	1	0	0.465116	1	1	0.978469	hypothetical protein
GW13_PRO2112	0	3	1.41777	0	5	2.5	A/G-specific adenine glycosylase
GW13_PRO1095	0	1	0.47259	0	0	0	FIG01048908: hypothetical protein
GW13_PRO1194	0	2	0.94518	0	1	0.5	6-phosphoglucoNAte dehydrogenase; decarboxylating
GW13_PRO1228	0	1	0.47259	0	0	0	Deoxycytidine triphosphate deamiNAse
GW13_PRO1438	0	1	0.47259	0	0	0	Phosphodiesterase yfcE
GW13_PRO1512	0	1	0.47259	0	0	0	LysR family transcriptional regulator YfeR
GW13_PRO1639	0	1	0.47259	0	0	0	tRNA:Cm32/Um32 methyltransferase
GW13_PRO1726	0	1	0.47259	0	0	0	tmRNA-binding protein SmpB
GW13_PRO1856	0	2	0.94518	0	1	0.5	Type III secretion injected virulence protein (YopE)
GW13_PRO1859	0	1	0.47259	0	0	0	cell invasion protein SipB
GW13_PRO2004	0	2	0.94518	0	1	0.5	FIG001592: Phosphocarrier protein kiNAse/phosphorylase; nitrogen regulation associated
GW13_PRO2232	0	1	0.47259	0	0	0	Sodium:dicarboxylate symporter
GW13_PRO2240	0	1	0.47259	0	0	0	Glutathione S-transferase; omega
GW13_PRO2296	0	1	0.47259	0	0	0	Argininosuccinate synthase
GW13_PRO2624	0	1	0.47259	0	0	0	Cyclic di-GMP binding protein precursor
GW13_PRO2627	0	1	0.47259	0	0	0	Cellulose synthase; putative
GW13_PRO2631	0	1	0.47259	0	0	0	FIG005119: putative inner membrane protein
GW13_PRO2679	0	1	0.47259	0	0	0	L-seryl-tRNA(Sec) selenium transferase
GW13_PRO2794	0	1	0.47259	0	0	0	RibokiNAse
GW13_PRO0287	0	1	0.47259	0	0	0	Zinc ABC transporter; periplasmic-binding protein ZnuA
GW13_PRO2955	0	1	0.47259	0	0	0	5-methyltetrahydropteroyltriglutamate--homocysteine methyltransferase
GW13_PRO2964	0	1	0.47259	0	0	0	Twin-arginine translocation protein TatA
GW13_PRO3057	0	1	0.47259	0	0	0	repressor CpxP
GW13_PRO3151	0	1	0.47259	0	0	0	Malate synthase
GW13_PRO3164	0	1	0.47259	0	0	0	transcriptional regulator
GW13_PRO3188	0	1	0.47259	0	0	0	Diacylglycerol kiNAse
GW13_PRO3205	0	1	0.47259	0	0	0	Putative outer membrane lipoprotein
GW13_PRO3292	0	1	0.47259	0	0	0	transcriptional regulator; TetR family
GW13_PRO0347	0	1	0.47259	0	0	0	Magnesium and cobalt efflux protein CorC
GW13_PRO3507	0	1	0.47259	0	0	0	Peptide chain release factor 3
GW13_PRO3607	0	1	0.47259	0	0	0	Citrate lyase beta chain
GW13_PRO3723	0	1	0.47259	0	0	0	Spermidine synthase
GW13_PRO4024	0	1	0.47259	0	0	0	Hypothetical lipoprotein YajG precursor
GW13_PRO4231	0	1	0.47259	0	0	0	Cold shock protein CspE
GW13_PRO4233	0	1	0.47259	0	0	0	Carbon-nitrogen hydrolase
GW13_PRO4291	0	1	0.47259	0	0	0	Ferric uptake regulation protein FUR
GW13_PRO4361	0	1	0.47259	0	0	0	GalactokiNAse
GW13_PRO4393	0	1	0.47259	0	0	0	Putative membrane protein
GW13_PRO4436	0	1	0.47259	0	0	0	Isoaspartyl aminopeptidase @ Asp-X dipeptidase
GW13_PRO4489	0	1	0.47259	0	0	0	Macrolide-specific efflux protein MacA
GW13_PRO0552	0	1	0.47259	0	0	0	Putative ABC amino acid transporter permease
GW13_PRO0700	0	1	0.47259	0	0	0	Putative ABC transporter periplasmic binding protein
GW13_PRO1704	2	0	0.930233	1	0	0.478469	Ribosome hiberNAtion protein YfiA
GW13_PRO4265	2	0	0.930233	1	0	0.478469	Glutamate Aspartate transport ATP-binding protein GltL
GW13_PRO4446	2	0	0.930233	1	0	0.478469	D-alanyl-D-alanine carboxypeptidase
GW13_PRO1001	1	0	0.465116	0	0	0	Transcription-repair coupling factor
GW13_PRO1053	1	0	0.465116	0	0	0	Glutaredoxin 2
GW13_PRO1082	1	0	0.465116	0	0	0	Uncharacterized protein YcdY; TorD family
GW13_PRO1110	1	0	0.465116	0	0	0	FIG01045503: hypothetical protein
GW13_PRO1125	1	0	0.465116	0	0	0	L;D-transpeptidase YbiS
GW13_PRO1145	1	0	0.465116	0	0	0	Cobyrinic acid A;C-diamide synthase
GW13_PRO1227	1	0	0.465116	0	0	0	AsmA protein
GW13_PRO1328	1	0	0.465116	0	0	0	Putative ABC transporter ATP-binding protein
GW13_PRO1397	1	0	0.465116	0	0	0	O-succinylbenzoate synthase
GW13_PRO1436	1	0	0.465116	0	0	0	transcriptional regulator; LacI family
GW13_PRO1457	1	0	0.465116	0	0	0	Dihydrofolate synthase / Folylpolyglutamate synthase
GW13_PRO1518	1	0	0.465116	0	0	0	Cysteine synthase
GW13_PRO1541	1	0	0.465116	0	0	0	Ethanolamine operon regulatory protein
GW13_PRO1545	1	0	0.465116	0	0	0	Ethanolamine ammonia-lyase heavy chain
GW13_PRO1624	1	0	0.465116	0	0	0	Alpha-2-macroglobulin
GW13_PRO1652	1	0	0.465116	0	0	0	transcriptional activator of cad operon
GW13_PRO1707	1	0	0.465116	0	0	0	Chorismate mutase I / Cyclohexadienyl dehydrogenase
GW13_PRO1710	1	0	0.465116	0	0	0	Uncharacterized protein YfiR precursor
GW13_PRO1725	1	0	0.465116	0	0	0	Putative oligoketide cyclase/dehydratase or lipid transport protein YfjG
GW13_PRO1734	1	0	0.465116	0	0	0	corresponds to STY4603 from Accession AL513382: Salmonella typhi CT18
GW13_PRO1786	1	0	0.465116	0	0	0	Transcription repressor
GW13_PRO1889	1	0	0.465116	0	0	0	Nucleoside-diphosphate-sugar epimerases
GW13_PRO1985	1	0	0.465116	0	0	0	probable lipoprotein
GW13_PRO1996	1	0	0.465116	0	0	0	Exodeoxyribonuclease V gamma chain
GW13_PRO2066	1	0	0.465116	0	0	0	UPF0149 exported protein YgfB
GW13_PRO2088	1	0	0.465116	0	0	0	FIG01045919: hypothetical protein
GW13_PRO2111	1	0	0.465116	0	0	0	tRNA (guanine46-N7-)-methyltransferase
GW13_PRO2155	1	0	0.465116	0	0	0	Fe-S-cluster-containing hydrogeNAse components 1
GW13_PRO0219	1	0	0.465116	0	0	0	N-3-oxohexanoyl-L-homoserine lactone quorum-sensing transcriptional activator @ N-3-oxooctanoyl-L-homoserine lactone quorum-sensing transcriptional activator
GW13_PRO2247	1	0	0.465116	0	0	0	L-serine dehydratase
GW13_PRO2378	1	0	0.465116	0	0	0	Putative transcriptional regulator LYSR-type
GW13_PRO2397	1	0	0.465116	0	0	0	Adenine-specific methyltransferase
GW13_PRO2830	1	0	0.465116	0	0	0	Periplasmic protein torT precursor
GW13_PRO2847	1	0	0.465116	0	0	0	Ribonuclease P protein component
GW13_PRO2867	1	0	0.465116	0	0	0	ATP synthase epsilon chain
GW13_PRO2911	1	0	0.465116	0	0	0	Guanosine-5'-triphosphate;3'-diphosphate pyrophosphatase @ Exopolyphosphatase
GW13_PRO2993	1	0	0.465116	0	0	0	Nitrogen regulation protein NtrB
GW13_PRO3019	1	0	0.465116	0	0	0	Lipase; GDXG family
GW13_PRO3024	1	0	0.465116	0	0	0	Formate dehydrogenase O gamma subunit
GW13_PRO3137	1	0	0.465116	0	0	0	Endonuclease V
GW13_PRO3218	1	0	0.465116	0	0	0	Regulatory protein SoxS
GW13_PRO3223	1	0	0.465116	0	0	0	LysR family regulatory protein CidR
GW13_PRO3324	1	0	0.465116	0	0	0	NAD(P)HX epimerase / NAD(P)HX dehydratase
GW13_PRO0333	1	0	0.465116	0	0	0	transcriptional regulator KdgR; KDG operon repressor
GW13_PRO3401	1	0	0.465116	0	0	0	Trehalose-6-phosphate hydrolase
GW13_PRO3467	1	0	0.465116	0	0	0	Putative cytoplasmic protein USSDB7A
GW13_PRO3552	1	0	0.465116	0	0	0	Molybdopterin biosynthesis Mog protein; molybdochelatase
GW13_PRO3644	1	0	0.465116	0	0	0	DNAJ-like protein DjlA
GW13_PRO3654	1	0	0.465116	0	0	0	Arabinose operon regulatory protein
GW13_PRO0369	1	0	0.465116	0	0	0	Periplasmic thiol:disulfide oxidoreductase DsbB; required for DsbA reoxidation
GW13_PRO3809	1	0	0.465116	0	0	0	Methionine ABC transporter permease protein
GW13_PRO3853	1	0	0.465116	0	0	0	ClpB protein
GW13_PRO3969	1	0	0.465116	0	0	0	Exonuclease SbcC
GW13_PRO4088	1	0	0.465116	0	0	0	Uncharacterized metabolite ABC transporter in Enterobacteriaceae; ATP-binding protein EC-YbbA
GW13_PRO0416	1	0	0.465116	0	0	0	Nitrate/nitrite transporter
GW13_PRO4177	1	0	0.465116	0	0	0	PTS system; mannose-specific IIA component
GW13_PRO4266	1	0	0.465116	0	0	0	Glutamate Aspartate transport system permease protein GltK
GW13_PRO4388	1	0	0.465116	0	0	0	Molybdenum cofactor biosynthesis protein MoaA
GW13_PRO4390	1	0	0.465116	0	0	0	Molybdenum cofactor biosynthesis protein MoaC
GW13_PRO4435	1	0	0.465116	0	0	0	Molybdopterin biosynthesis protein MoeA
GW13_PRO0539	1	0	0.465116	0	0	0	D-lactate dehydrogenase
GW13_PRO0588	1	0	0.465116	0	0	0	D-alanyl-D-alanine dipeptidase
GW13_PRO0590	1	0	0.465116	0	0	0	4-aminobutyraldehyde dehydrogenase
GW13_PRO0660	1	0	0.465116	0	0	0	Putative dehydrogenase protein
GW13_PRO0761	1	0	0.465116	0	0	0	Glutaredoxin like protein
GW13_PRO0767	1	0	0.465116	0	0	0	Cyclopropane-fatty-acyl-phospholipid synthase
GW13_PRO0083	1	0	0.465116	0	0	0	DNAJ-class molecular chaperone CbpA
GW13_PRO0893	1	0	0.465116	0	0	0	NADP-specific glutamate dehydrogenase
GW13_PRO1599	0	2	0.94518	0	0	0	GMP synthase [glutamine-hydrolyzing]; amidotransferase subunit / GMP synthase [glutamine-hydrolyzing]; ATP pyrophosphatase subunit
GW13_PRO1901	0	2	0.94518	0	0	0	RNA polymerase sigma factor RpoS
GW13_PRO2466	0	2	0.94518	0	0	0	Glutathione-regulated potassium-efflux system protein KefB
GW13_PRO3172	0	2	0.94518	0	0	0	Glucose-6-phosphate isomerase
GW13_PRO0644	0	2	0.94518	0	0	0	transcriptional regulator; MarR family
GW13_PRO0093	0	2	0.94518	0	0	0	transcriptional regulator RutR of pyrimidine catabolism (TetR family)
GW13_PRO1017	2	0	0.930233	0	0	0	DNA polymerase III delta prime subunit
GW13_PRO1361	2	0	0.930233	0	0	0	ADA regulatory protein / Methylated-DNA--protein-cysteine methyltransferase
GW13_PRO2242	2	0	0.930233	0	0	0	LysR-family transcriptional regulator YhaJ
GW13_PRO2671	2	0	0.930233	0	0	0	Valine--pyruvate aminotransferase
GW13_PRO2730	2	0	0.930233	0	0	0	transcriptional regulator SlmA; TetR family
GW13_PRO3555	2	0	0.930233	0	0	0	FIG00638537: hypothetical protein
GW13_PRO3939	2	0	0.930233	0	0	0	PropioNAte catabolism operon regulatory protein PrpR
GW13_PRO0778	2	0	0.930233	0	0	0	Type III secretion inner membrane channel protein (LcrD;HrcV;EscV;SsaV)
GW13_PRO3942	3	0	1.39535	0	0	0	2-methylcitrate dehydratase
GW13_PRO0844	3	0	1.39535	0	0	0	2-keto-3-deoxy-D-arabino-heptulosoNAte-7-phosphate synthase I alpha
GW13_PRO3646	0	4	1.89036	0	0	0	RNA polymerase associated protein RapA
GW13_PRO0894	0	3	1.41777	4	2	2.91388	DNA topoisomerase III
GW13_PRO3399	0	7	3.30813	6	5	5.37081	Ribonucleotide reductase of class III (Anaerobic); large subunit
GW13_PRO3611	0	3	1.41777	1	0	0.478469	DihydrodipicoliNAte reductase
GW13_PRO0140	0	1	0.47259	2	0	0.956938	Flagellar M-ring protein FliF
GW13_PRO4283	0	1	0.47259	2	0	0.956938	Glutaminyl-tRNA synthetase
GW13_PRO0983	0	2	0.94518	2	1	1.45694	Adenylosuccinate lyase
GW13_PRO1371	1	0	0.465116	0	2	1	3-demethylubiquinol 3-O-methyltransferase
GW13_PRO2518	1	0	0.465116	0	2	1	Ferrous iron transport protein B
GW13_PRO4249	1	0	0.465116	0	2	1	DNA polymerase III delta subunit
GW13_PRO4505	1	0	0.465116	0	2	1	Cell division protein FtsK
GW13_PRO2349	3	0	1.39535	1	1	0.978469	Sialic acid transporter (permease) NAnT
GW13_PRO2084	0	2	0.94518	1	0	0.478469	Transketolase
GW13_PRO1193	2	0	0.930233	0	1	0.5	UDP-glucose dehydrogenase
GW13_PRO1200	2	0	0.930233	0	1	0.5	hypothetical protein
GW13_PRO2733	2	0	0.930233	0	1	0.5	Protein YicC
GW13_PRO3437	2	0	0.930233	0	1	0.5	Alcohol dehydrogenase
GW13_PRO4046	2	0	0.930233	0	1	0.5	Glycoprotein-polysaccharide metabolism
GW13_PRO4052	0	3	1.41777	3	1	1.93541	Maltose O-acetyltransferase
GW13_PRO4501	0	3	1.41777	4	0	1.91388	Transport ATP-binding protein CydC
GW13_PRO3414	4	0	1.86047	0	3	1.5	Ornithine carbamoyltransferase
GW13_PRO3420	0	4	1.89036	4	0	1.91388	Ornithine carbamoyltransferase
GW13_PRO4068	0	3	1.41777	2	1	1.45694	Adenylate kiNAse
GW13_PRO3794	0	3	1.41777	1	2	1.47847	DNA polymerase III alpha subunit
GW13_PRO4347	3	0	1.39535	2	1	1.45694	2-keto-3-deoxy-D-arabino-heptulosoNAte-7-phosphate synthase I alpha
GW13_PRO1080	0	1	0.47259	1	0	0.478469	Curli production assembly/transport component CsgG
GW13_PRO1175	0	1	0.47259	1	0	0.478469	Thiosulfate reductase precursor
GW13_PRO1322	0	2	0.94518	1	1	0.978469	Putative membrane protein
GW13_PRO1376	0	2	0.94518	1	1	0.978469	LysR family transcriptional regulator STM2281
GW13_PRO2099	0	1	0.47259	1	0	0.478469	transcriptional regulator; IclR family
GW13_PRO2273	0	1	0.47259	1	0	0.478469	LppC putative lipoprotein
GW13_PRO2323	0	1	0.47259	1	0	0.478469	Uncharacterized ABC transporter; permease component YrbE
GW13_PRO2571	0	1	0.47259	1	0	0.478469	Cell division transporter; ATP-binding protein FtsE
GW13_PRO2593	0	1	0.47259	1	0	0.478469	Universal stress protein A
GW13_PRO0298	0	1	0.47259	1	0	0.478469	FIG004088: inner membrane protein YebE
GW13_PRO3248	0	1	0.47259	1	0	0.478469	Sensor protein basS/pmrB
GW13_PRO3300	0	1	0.47259	1	0	0.478469	Heat shock protein 60 family co-chaperone GroES
GW13_PRO3402	0	1	0.47259	1	0	0.478469	PTS system; trehalose-specific IIB component / PTS system; trehalose-specific IIC component
GW13_PRO3520	0	1	0.47259	1	0	0.478469	Lipoate-protein ligase A
GW13_PRO3535	0	1	0.47259	1	0	0.478469	Inner membrane protein CreD
GW13_PRO0387	0	1	0.47259	1	0	0.478469	HydrogeNAse maturation factor HoxO/HyaE
GW13_PRO3874	0	1	0.47259	1	0	0.478469	Alpha-fimbriae usher protein
GW13_PRO3978	0	1	0.47259	1	0	0.478469	Alkyl hydroperoxide reductase subunit C-like protein
GW13_PRO4382	0	1	0.47259	1	0	0.478469	8-amino-7-oxonoNAnoate synthase
GW13_PRO0449	0	1	0.47259	1	0	0.478469	Protein YciE
GW13_PRO0504	0	1	0.47259	1	0	0.478469	Periplasmic Murein Peptide-Binding Protein MppA
GW13_PRO0560	0	2	0.94518	1	1	0.978469	FrmR: Negative transcriptional regulator of formaldehyde detoxification operon
GW13_PRO0139	1	0	0.465116	0	1	0.5	Flagellar motor switch protein FliG
GW13_PRO1892	1	0	0.465116	0	1	0.5	FIG00641944: hypothetical protein
GW13_PRO1992	1	0	0.465116	0	1	0.5	N-acetylglutamate synthase
GW13_PRO2073	1	0	0.465116	0	1	0.5	Protein of unknown function DUF541
GW13_PRO2396	1	0	0.465116	0	1	0.5	DNA-binding protein Fis
GW13_PRO2732	1	0	0.465116	0	1	0.5	Ribonuclease PH
GW13_PRO3035	1	0	0.465116	0	1	0.5	transcriptional regulator
GW13_PRO3129	1	0	0.465116	0	1	0.5	Thiazole biosynthesis protein ThiG
GW13_PRO3327	1	0	0.465116	0	1	0.5	DNA mismatch repair protein MutL
GW13_PRO3339	1	0	0.465116	0	1	0.5	PspA/IM30 family protein
GW13_PRO3346	1	0	0.465116	0	1	0.5	Ascorbate utilization transcriptional regulator UlaR; HTH-type
GW13_PRO3394	1	0	0.465116	0	1	0.5	Protein of unknown function DUF1341
GW13_PRO3431	1	0	0.465116	0	1	0.5	FIG000906: Predicted Permease
GW13_PRO3490	1	0	0.465116	0	1	0.5	Phosphoglycerol transferase I
GW13_PRO0354	1	0	0.465116	0	1	0.5	DinG family ATP-dependent helicase YoaA
GW13_PRO0406	1	0	0.465116	0	1	0.5	FIG002708: Protein SirB1
GW13_PRO0414	1	0	0.465116	0	1	0.5	Nitrate/nitrite response regulator protein
GW13_PRO0896	1	0	0.465116	0	1	0.5	Protein ydjA
GW13_PRO1179	1	0	0.465116	4	3	3.41388	Exodeoxyribonuclease I
GW13_PRO2261	0	0	0	2	2	1.95694	transcriptional repressor of aga operon
GW13_PRO3817	0	0	0	2	2	1.95694	FIG00613320: hypothetical protein
GW13_PRO1647	0	1	0.47259	2	3	2.45694	StatioNAry phase inducible protein CsiE
GW13_PRO0251	1	0	0.465116	3	2	2.43541	Chemotaxis response - phosphatase CheZ
GW13_PRO1033	0	0	0	1	1	0.978469	Flagellar hook-associated protein FlgK
GW13_PRO1236	0	0	0	1	1	0.978469	Multidrug transporter MdtB
GW13_PRO0138	0	0	0	1	1	0.978469	Flagellar assembly protein FliH
GW13_PRO1828	0	0	0	1	1	0.978469	[NiFe] hydrogeNAse nickel incorporation-associated protein HypB
GW13_PRO2462	0	0	0	1	1	0.978469	FKBP-type peptidyl-prolyl cis-trans isomerase FkpA precursor
GW13_PRO0255	0	0	0	1	1	0.978469	Rhamnogalacturonides degradation protein RhiN
GW13_PRO0028	0	1	0.47259	1	2	1.47847	Dihydroorotate dehydrogenase
GW13_PRO2896	0	0	0	1	1	0.978469	MG(2+) CHELATASE FAMILY PROTEIN
GW13_PRO2913	0	0	0	1	1	0.978469	Thioredoxin
GW13_PRO3061	0	0	0	1	1	0.978469	CDP-diacylglycerol pyrophosphatase
GW13_PRO3379	0	0	0	1	1	0.978469	FIG01045393: hypothetical protein
GW13_PRO3486	0	1	0.47259	1	2	1.47847	COG0523: Putative GTPases (G3E family)
GW13_PRO3652	0	1	0.47259	1	2	1.47847	L-arabinose isomerase
GW13_PRO3909	0	0	0	1	1	0.978469	Putative pilus chaperone; PapD family
GW13_PRO3973	0	0	0	1	1	0.978469	Phosphate regulon sensor protein PhoR (SphS)
GW13_PRO4082	0	0	0	1	1	0.978469	Putative stomatin/prohibitin-family membrane protease subunit YbbK
GW13_PRO0471	0	0	0	1	1	0.978469	GTP cyclohydrolase II
GW13_PRO0548	0	0	0	1	1	0.978469	Putative SAM-dependent methyltransferases
GW13_PRO2100	1	0	0.465116	2	1	1.45694	Twitching motility protein PilT
GW13_PRO1207	0	1	0.47259	0	1	0.5	Lipopolysaccharide biosynthesis protein WzxC
GW13_PRO1231	0	1	0.47259	0	1	0.5	FIG00509877: hypothetical protein
GW13_PRO1337	0	1	0.47259	0	1	0.5	FIG001881: hydrolase of alkaline phosphatase superfamily
GW13_PRO1533	0	1	0.47259	0	1	0.5	Sulfate and thiosulfate binding protein CysP
GW13_PRO2688	0	1	0.47259	0	1	0.5	putative lipoprotein
GW13_PRO2718	0	1	0.47259	0	1	0.5	CMP-N-acetylneuramiNAte-beta-galactosamide-alpha-2;3-sialyltransferase
GW13_PRO2959	0	2	0.94518	0	2	1	Uridine phosphorylase
GW13_PRO3096	0	1	0.47259	0	1	0.5	Glycerol dehydrogenase
GW13_PRO3304	0	1	0.47259	0	1	0.5	Lysyl-lysine 2;3-aminomutase
GW13_PRO3885	0	1	0.47259	0	1	0.5	Phosphoheptose isomerase 1
GW13_PRO4058	0	1	0.47259	0	1	0.5	Potassium efflux system KefA protein / Small-conductance mechanosensitive channel
GW13_PRO4073	0	1	0.47259	0	1	0.5	POTASSIUM/PROTON ANTIPORTER ROSB
GW13_PRO4241	0	1	0.47259	0	1	0.5	Rare lipoprotein A precursor
GW13_PRO4256	0	1	0.47259	0	1	0.5	FIG002095: hypothetical protein
GW13_PRO0832	0	2	0.94518	0	2	1	3-dehydroquiNAte dehydratase I
GW13_PRO0887	0	1	0.47259	0	1	0.5	Arginine N-succinyltransferase
GW13_PRO0897	0	1	0.47259	0	1	0.5	Protease IV
GW13_PRO1659	1	0	0.465116	1	0	0.478469	Putative sensor-like histidine kiNAse YfhK
GW13_PRO0169	1	0	0.465116	1	0	0.478469	FIG01045771: hypothetical protein
GW13_PRO0019	1	0	0.465116	1	0	0.478469	L;D-transpeptidase YcbB
GW13_PRO2282	1	0	0.465116	1	0	0.478469	FIG138517: Putative lipid carrier protein
GW13_PRO2312	1	0	0.465116	1	0	0.478469	GTP-binding protein Obg
GW13_PRO2496	1	0	0.465116	1	0	0.478469	DamX; an inner membrane protein involved in bile resistance
GW13_PRO2504	2	0	0.930233	2	0	0.956938	Multimodular transpeptidase-transglycosylase
GW13_PRO2690	1	0	0.465116	1	0	0.478469	L-lactate permease
GW13_PRO3127	1	0	0.465116	1	0	0.478469	putative cytoplasmic protein
GW13_PRO3171	1	0	0.465116	1	0	0.478469	AspartokiNAse
GW13_PRO3442	1	0	0.465116	1	0	0.478469	Cell division protein FtsK
GW13_PRO3749	2	0	0.930233	2	0	0.956938	ATP-dependent helicase HrpB
GW13_PRO3789	1	0	0.465116	1	0	0.478469	UDP-3-O-[3-hydroxymyristoyl] glucosamine N-acyltransferase
GW13_PRO0420	1	0	0.465116	1	0	0.478469	Respiratory nitrate reductase gamma chain
GW13_PRO4437	2	0	0.930233	2	0	0.956938	hypothetical ABC transporter ATP-binding protein
GW13_PRO4502	1	0	0.465116	1	0	0.478469	Transport ATP-binding protein CydD
GW13_PRO0584	1	0	0.465116	1	0	0.478469	putative collageNAse
GW13_PRO0794	1	0	0.465116	1	0	0.478469	Secretion system effector SsaE
